# Supplementary material for: Perceiving politicians as true to themselves: Development and validation of the perceived political authenticity scale
Source: PLoS One. 2023 May 24;18(5):e0285344. doi: 10.1371/journal.pone.0285344 (PMC10208464; doi:10.1371/journal.pone.0285344)
Supplement: S1 Dataset — (CSV) [file pone.0285344.s013.csv]

ID	sex	age	education	candidate	con_1	con_2	con_3	con_4r	con_5	con_6	con_7	con_9	con_11	int_1	int_2	int_3	int_4	int_5	int_6	int_7r	int_8	ord_1	ord_2	ord_3	ord_4	ord_5	ord_6	ord_7	ord_8r	ord_9	imm_1	imm_2	imm_5	imm_6	imm_7	imm_8	imm_10r
1	male	62	Fachhochschul- oder Hochschulreife	Alice Weidel (AfD)	5	3	3	3	3	3	3	3	3	1	1	1	1	3	1	1	1	3	1	1	1	3	5	5	5	3	3	3	3	3	3	3	3
2	male	65	Fachhochschul- oder Hochschulreife	Alexander Gauland (AfD)	3	2	2	3	3	3	3	3	3	2	2	1	2	2	1	3	2	1	1	2	2	2	4	5	5	4	3	1	3	3	3	4	3
3	female	62	Fachhochschul- oder Hochschulreife	Claudia Roth (Gruene)	4	3	3	3	3	3	3	4	3	2	1	3	2	3	3	2	3	3	1	3	4	4	4	4	4	4	3	3	3	2	3	4	3
4	female	70	Realschule oder gleichwertiger Abschluss	Gregor Gysi (Die Linke)	5	5	5	5	5	5	5	5	5	2	1	5	5	5	5	2	5	4	5	5	5	5	5	3	1	1	5	5	4	5	5	5	1
5	male	33	Fachhochschul- oder Hochschulreife	Angela Merkel (CSU)	3	3	3	3	4	4	4	3	3	2	2	3	2	3	3	2	2	4	2	2	5	5	4	4	3	3	3	3	2	2	3	3	2
6	female	73	Fachhochschul- oder Hochschulreife	Angela Merkel (CSU)	4	2	4	2	4	4	4	4	4	1	1	4	3	3	4	1	3	4	3	3	4	5	5	4	2	2	3	5	2	2	3	4	1
7	female	37	Haupt- /(Volks-)schulabschluss	Horst Seehofer (CSU)	2	3	3	3	3	3	3	2	3	1	1	2	1	2	3	1	1	3	1	3	3	3	5	5	3	3	3	3	2	2	3	2	3
8	male	28	Realschule oder gleichwertiger Abschluss	Angela Merkel (CSU)	4	5	3	3	2	3	4	3	3	1	1	3	3	3	3	1	1	1	1	1	3	5	5	5	3	1	3	4	1	1	3	4	3
9	male	66	Fachhochschul- oder Hochschulreife	Markus Soeder (CSU)	2	3	3	3	2	2	1	2	1	2	2	2	2	2	1	2	4	2	1	2	3	3	4	4	3	3	2	1	2	2	2	2	2
10	male	66	Fachhochschul- oder Hochschulreife	Gregor Gysi (Die Linke)	5	5	5	5	5	5	5	5	5	5	2	5	4	5	3	3	5	5	4	2	3	5	4	4	1	2	5	5	3	5	5	5	2
11	male	54	Fachhochschul- oder Hochschulreife	Horst Seehofer (CSU)	3	3	3	3	3	4	3	3	3	3	3	3	3	3	3	3	3	3	3	3	4	3	4	4	3	3	3	3	3	3	3	4	2
12	male	73	Fachhochschul- oder Hochschulreife	Alexander Gauland (AfD)	3	3	1	3	5	1	1	3	3	1	1	1	1	1	1	5	1	1	2	3	1	1	3	5	5	5	5	1	1	4	2	4	5
13	male	70	Haupt- /(Volks-)schulabschluss	Markus Soeder (CSU)	3	4	4	3	4	5	4	4	4	3	4	3	2	4	5	2	4	4	2	3	5	3	4	4	3	2	4	2	3	4	4	3	2
14	male	69	Fachhochschul- oder Hochschulreife	Markus Soeder (CSU)	3	1	2	3	3	3	2	5	2	2	1	2	2	3	4	5	3	2	2	2	3	3	5	5	5	5	3	2	2	2	4	3	1
15	male	55	Fachhochschul- oder Hochschulreife	Alexander Gauland (AfD)	4	3	4	3	3	5	4	2	3	2	1	4	2	4	3	4	3	2	2	2	3	3	5	5	3	5	5	3	1	1	4	4	1
16	male	44	Fachhochschul- oder Hochschulreife	Gregor Gysi (Die Linke)	3	3	3	3	3	4	3	3	3	3	3	4	3	3	4	3	4	4	4	3	3	3	3	3	3	3	3	4	3	3	3	3	2
17	male	60	Fachhochschul- oder Hochschulreife	Angela Merkel (CSU)	3	3	2	2	4	3	4	1	1	1	2	1	1	2	1	2	2	1	1	1	1	1	2	5	5	5	1	2	4	5	3	2	5
18	male	50	Realschule oder gleichwertiger Abschluss	Heiko Maas (SPD)	4	4	4	3	3	4	4	3	3	3	3	1	4	3	3	3	4	3	3	3	5	4	5	5	5	4	3	4	4	3	4	4	3
19	male	63	Realschule oder gleichwertiger Abschluss	Olaf Scholz (SPD)	4	4	4	5	4	4	4	4	4	4	4	4	4	4	4	5	4	4	4	4	5	4	4	4	4	4	4	4	4	4	4	4	2
20	male	55	Fachhochschul- oder Hochschulreife	Olaf Scholz (SPD)	4	3	4	4	4	4	4	3	3	2	2	4	2	4	3	3	3	4	3	3	4	4	5	4	3	4	3	4	2	3	3	3	3
21	male	36	Haupt- /(Volks-)schulabschluss	Angela Merkel (CSU)	3	3	3	2	3	3	3	3	2	1	4	3	4	3	3	3	3	3	3	4	3	3	3	4	2	3	3	3	3	3	2	3	3
22	female	56	Realschule oder gleichwertiger Abschluss	Claudia Roth (Gruene)	4	3	3	3	4	3	4	3	3	3	3	3	2	3	3	3	3	3	3	3	4	3	3	4	3	3	3	3	3	4	4	3	3
23	male	63	Fachhochschul- oder Hochschulreife	Gregor Gysi (Die Linke)	4	3	4	3	5	5	4	5	5	2	1	3	2	3	3	2	5	3	2	2	4	4	4	5	3	3	4	3	3	3	5	5	2
24	male	74	Haupt- /(Volks-)schulabschluss	Olaf Scholz (SPD)	3	3	2	3	3	3	4	3	2	3	3	3	3	3	3	3	3	3	3	3	4	3	4	4	4	2	3	3	3	2	3	3	2
25	female	29	Fachhochschul- oder Hochschulreife	Claudia Roth (Gruene)	4	5	5	1	5	4	4	5	4	5	5	5	5	4	3	3	5	4	5	5	4	5	4	4	2	3	4	5	4	3	4	4	2
26	female	50	Fachhochschul- oder Hochschulreife	Markus Soeder (CSU)	3	3	2	2	3	3	4	3	2	1	2	3	2	3	2	2	3	3	2	1	3	2	4	3	5	4	2	1	3	2	4	1	2
27	female	69	Realschule oder gleichwertiger Abschluss	Claudia Roth (Gruene)	4	5	4	3	5	5	4	4	3	3	3	5	3	5	4	3	3	4	3	5	5	5	5	4	3	4	4	5	4	4	5	5	3
28	male	50	Haupt- /(Volks-)schulabschluss	Olaf Scholz (SPD)	4	3	3	2	2	3	3	3	2	2	2	2	1	2	3	3	3	3	2	2	4	3	4	4	3	3	3	3	2	3	3	2	3
29	male	64	Haupt- /(Volks-)schulabschluss	Horst Seehofer (CSU)	3	3	3	2	3	3	3	3	2	2	1	2	1	3	3	2	2	2	1	3	3	4	4	5	4	5	2	3	3	4	3	3	2
30	male	53	Realschule oder gleichwertiger Abschluss	Markus Soeder (CSU)	4	2	3	2	3	4	3	4	3	1	1	4	1	3	3	1	3	3	2	3	5	4	4	4	3	3	4	4	3	2	3	3	2
31	female	58	Haupt- /(Volks-)schulabschluss	Heiko Maas (SPD)	4	3	4	1	4	4	4	3	3	2	1	1	1	2	3	1	4	1	3	1	2	2	4	3	3	3	3	2	2	1	3	4	2
32	male	50	Fachhochschul- oder Hochschulreife	Olaf Scholz (SPD)	4	5	4	2	4	4	4	4	5	4	4	5	4	4	4	2	4	4	4	4	5	4	4	5	3	4	4	4	4	3	4	5	2
33	male	40	Realschule oder gleichwertiger Abschluss	Horst Seehofer (CSU)	4	3	3	3	3	4	4	4	4	2	2	3	2	3	3	3	3	3	3	4	4	4	4	4	4	3	2	4	2	2	3	3	3
34	male	52	Realschule oder gleichwertiger Abschluss	Olaf Scholz (SPD)	3	4	3	2	3	3	3	2	3	2	3	3	2	3	2	3	1	2	1	2	3	3	4	4	4	3	3	2	4	2	3	4	3
35	male	69	Haupt- /(Volks-)schulabschluss	Olaf Scholz (SPD)	5	5	5	2	4	4	4	5	5	4	2	3	3	3	4	2	4	3	4	4	5	5	5	3	3	2	4	5	4	4	5	4	2
36	male	64	Realschule oder gleichwertiger Abschluss	Olaf Scholz (SPD)	2	3	1	3	3	3	4	4	2	1	1	2	1	3	3	2	1	1	4	2	4	2	5	5	5	4	4	3	4	1	4	3	1
37	male	69	Fachhochschul- oder Hochschulreife	Markus Soeder (CSU)	4	3	3	4	3	5	3	3	2	1	1	3	3	2	3	1	3	5	3	2	4	3	4	5	4	2	4	3	3	3	4	2	2
38	male	57	Fachhochschul- oder Hochschulreife	Claudia Roth (Gruene)	4	4	4	4	5	4	4	4	4	5	3	4	3	4	4	4	4	4	4	4	4	5	4	4	3	3	4	4	5	5	4	5	3
39	male	63	Haupt- /(Volks-)schulabschluss	Gregor Gysi (Die Linke)	2	4	2	2	3	3	3	3	2	2	1	1	3	2	1	1	1	2	2	3	3	2	4	4	5	4	2	2	4	4	4	3	2
40	male	47	Haupt- /(Volks-)schulabschluss	Alexander Gauland (AfD)	4	5	5	1	5	5	5	5	5	5	5	5	5	5	4	1	4	5	5	5	4	5	4	5	1	4	4	5	5	5	4	5	1
41	female	51	Haupt- /(Volks-)schulabschluss	Angela Merkel (CSU)	3	3	3	2	3	3	3	3	3	4	2	3	2	3	3	2	3	3	2	2	3	4	4	4	4	3	3	3	4	3	2	3	3
42	female	61	Haupt- /(Volks-)schulabschluss	Robert Habeck (Gruene)	2	2	2	2	3	3	3	1	2	1	2	2	1	1	1	1	3	2	2	2	2	1	5	5	5	4	3	2	2	2	3	3	4
43	female	59	Haupt- /(Volks-)schulabschluss	Alexander Gauland (AfD)	5	4	4	3	5	5	5	4	3	3	3	3	3	3	4	3	4	1	4	3	3	5	4	3	3	3	3	5	3	1	5	4	1
44	male	60	Haupt- /(Volks-)schulabschluss	Markus Soeder (CSU)	2	3	1	4	2	3	3	1	4	3	1	2	3	4	2	3	3	3	1	3	3	2	4	5	5	3	2	2	3	3	3	3	4
45	female	57	Haupt- /(Volks-)schulabschluss	Christian Lindner (FDP)	3	5	5	5	5	5	5	5	5	2	1	5	5	5	5	1	3	5	3	5	5	5	3	5	1	3	5	5	5	5	5	5	1
46	male	50	Fachhochschul- oder Hochschulreife	Markus Soeder (CSU)	5	5	5	5	5	5	5	5	5	3	3	5	4	4	5	5	5	5	5	4	5	5	5	5	2	2	4	5	5	5	5	5	2
47	male	62	Realschule oder gleichwertiger Abschluss	Angela Merkel (CSU)	2	2	4	3	4	4	4	3	3	4	4	3	4	4	4	2	4	4	4	4	5	4	5	4	3	5	4	4	4	4	4	4	2
48	male	56	Haupt- /(Volks-)schulabschluss	Markus Soeder (CSU)	4	3	4	4	5	5	3	5	2	1	2	2	1	4	4	5	1	1	2	3	4	4	5	5	4	4	3	5	1	2	3	4	2
49	male	63	Haupt- /(Volks-)schulabschluss	Gregor Gysi (Die Linke)	3	3	3	1	4	3	3	3	3	5	3	4	4	3	3	1	4	3	4	2	3	4	5	5	3	5	3	3	2	4	5	5	1
50	female	67	Haupt- /(Volks-)schulabschluss	Angela Merkel (CSU)	5	4	4	3	5	4	4	4	4	3	3	3	4	4	4	3	4	3	3	3	4	5	4	5	2	3	3	4	3	3	4	3	1
51	male	60	Realschule oder gleichwertiger Abschluss	Christian Lindner (FDP)	3	3	3	3	3	3	3	3	3	3	3	3	3	3	3	3	4	3	3	3	4	4	3	3	4	2	3	3	3	3	3	3	3
52	male	67	Realschule oder gleichwertiger Abschluss	Olaf Scholz (SPD)	3	3	3	2	4	3	3	2	3	3	3	3	3	3	2	3	2	3	2	2	3	3	3	4	4	4	3	3	3	4	3	3	3
53	male	60	Haupt- /(Volks-)schulabschluss	Franziska Giffey (SDP)	4	4	3	3	5	3	4	3	4	2	2	3	3	4	4	2	1	2	3	5	5	5	4	4	2	2	3	5	4	3	2	4	3
54	male	71	Haupt- /(Volks-)schulabschluss	Gregor Gysi (Die Linke)	4	3	2	3	4	3	3	3	3	3	2	3	3	2	3	3	2	3	3	3	3	4	4	4	3	3	3	4	4	4	5	3	2
55	male	71	Haupt- /(Volks-)schulabschluss	Markus Soeder (CSU)	3	3	4	2	4	3	3	3	2	1	2	4	3	5	4	1	2	3	3	3	4	4	5	3	3	2	3	3	3	3	4	5	2
56	male	66	Haupt- /(Volks-)schulabschluss	Heiko Maas (SPD)	3	3	4	2	4	3	4	5	3	2	3	3	3	4	4	2	2	2	2	3	4	3	5	4	2	4	3	3	3	4	4	4	3
57	male	70	Haupt- /(Volks-)schulabschluss	Alexander Gauland (AfD)	2	3	3	3	4	5	4	4	2	5	1	2	1	4	2	1	3	2	2	3	4	4	5	5	5	4	4	4	4	4	5	4	3
58	male	48	Haupt- /(Volks-)schulabschluss	Heiko Maas (SPD)	2	2	2	3	1	2	2	1	2	2	2	1	3	2	2	3	3	3	1	1	3	3	5	5	5	3	2	2	1	3	2	2	3
59	female	58	Haupt- /(Volks-)schulabschluss	Angela Merkel (CSU)	4	4	4	3	4	4	5	4	4	3	3	4	3	4	4	3	4	4	4	3	5	5	4	3	3	3	4	5	2	3	4	4	1
60	male	68	Haupt- /(Volks-)schulabschluss	Angela Merkel (CSU)	1	2	4	3	3	3	1	1	3	1	1	1	1	3	1	1	1	3	1	1	2	1	5	5	4	5	3	2	2	2	3	1	5
61	male	65	Haupt- /(Volks-)schulabschluss	Angela Merkel (CSU)	1	1	1	5	1	3	1	3	3	1	1	1	1	1	3	5	3	3	1	1	3	1	3	3	5	3	3	1	1	1	1	1	5
62	female	48	Realschule oder gleichwertiger Abschluss	Christian Lindner (FDP)	3	3	3	3	4	4	4	3	3	3	1	3	2	3	3	1	3	3	3	4	4	5	5	5	5	3	3	4	1	3	4	3	2
63	male	63	Haupt- /(Volks-)schulabschluss	Markus Soeder (CSU)	2	1	2	2	3	1	2	1	2	1	1	2	1	2	2	1	2	1	1	2	3	2	5	5	4	4	2	1	2	2	3	1	3
64	male	62	Haupt- /(Volks-)schulabschluss	Robert Habeck (Gruene)	2	2	2	4	3	3	4	3	2	2	2	2	1	2	2	3	2	2	2	2	2	2	4	2	3	3	2	3	2	3	2	3	3
65	male	70	Haupt- /(Volks-)schulabschluss	Gregor Gysi (Die Linke)	4	4	3	3	4	4	4	3	4	1	2	2	2	1	2	2	2	4	2	2	3	2	4	4	5	3	4	3	2	2	4	3	2
66	male	71	Realschule oder gleichwertiger Abschluss	Robert Habeck (Gruene)	2	3	3	2	3	4	3	3	3	3	3	3	3	3	3	3	4	3	3	3	4	4	3	4	3	3	3	3	3	3	3	3	3
67	male	70	Haupt- /(Volks-)schulabschluss	Christian Lindner (FDP)	3	3	3	3	3	3	3	3	2	2	1	1	2	3	3	1	1	2	2	1	2	3	2	4	5	5	3	2	4	4	3	3	2
68	male	51	Haupt- /(Volks-)schulabschluss	Gregor Gysi (Die Linke)	3	3	2	1	2	4	3	3	3	2	2	2	3	1	1	4	3	1	1	1	1	1	5	5	5	4	2	2	3	1	3	4	2
69	male	63	Haupt- /(Volks-)schulabschluss	Christian Lindner (FDP)	3	3	4	3	3	3	4	4	3	3	3	3	3	3	3	3	3	2	2	4	4	3	4	4	2	3	3	4	4	3	4	4	3
70	female	51	Haupt- /(Volks-)schulabschluss	Markus Soeder (CSU)	1	1	1	1	1	1	1	1	1	1	1	1	1	1	1	1	1	1	1	1	1	1	5	5	5	1	1	1	1	1	1	1	1
71	male	53	Haupt- /(Volks-)schulabschluss	Robert Habeck (Gruene)	3	3	1	1	3	1	1	1	1	1	1	1	3	5	1	5	3	1	1	1	1	1	5	5	5	5	5	1	5	5	5	3	5
72	male	71	Fachhochschul- oder Hochschulreife	Gregor Gysi (Die Linke)	5	4	4	3	5	4	5	5	4	4	4	4	4	3	4	4	4	3	3	4	5	5	4	4	1	1	4	5	3	3	5	4	3
73	female	57	Haupt- /(Volks-)schulabschluss	Christian Lindner (FDP)	3	3	3	3	3	3	3	1	2	3	3	3	3	3	2	3	3	3	3	3	3	3	5	3	3	4	3	3	3	3	3	3	3
74	male	62	Realschule oder gleichwertiger Abschluss	Claudia Roth (Gruene)	5	3	4	4	4	4	4	4	3	4	3	3	4	3	3	4	3	3	2	2	4	4	4	4	3	3	4	4	4	4	4	4	3
75	male	56	Haupt- /(Volks-)schulabschluss	Robert Habeck (Gruene)	5	4	4	3	5	4	4	5	4	2	2	3	3	4	4	2	4	4	4	4	3	5	4	5	2	2	3	5	2	3	5	5	3
76	female	45	Haupt- /(Volks-)schulabschluss	Olaf Scholz (SPD)	2	2	1	3	3	3	2	5	1	2	2	1	1	1	1	2	3	2	2	3	3	1	5	5	4	4	1	2	3	2	2	3	3
77	male	68	Haupt- /(Volks-)schulabschluss	Angela Merkel (CSU)	4	4	4	3	4	5	5	3	3	2	2	3	3	4	3	2	3	3	3	3	4	4	4	5	2	4	4	5	2	2	4	5	1
78	male	33	Haupt- /(Volks-)schulabschluss	Claudia Roth (Gruene)	2	3	3	3	3	3	3	1	1	1	1	1	1	1	1	1	1	3	1	1	1	1	5	1	5	3	3	1	5	3	3	5	3
79	male	60	Realschule oder gleichwertiger Abschluss	Claudia Roth (Gruene)	3	4	5	2	5	5	4	4	4	4	4	4	5	4	3	4	4	4	3	4	5	5	4	5	4	4	4	4	4	4	5	5	3
80	male	26	Realschule oder gleichwertiger Abschluss	Olaf Scholz (SPD)	3	3	4	3	3	4	4	4	3	2	2	3	3	2	2	3	3	3	2	4	4	4	4	4	4	4	3	2	2	2	4	4	2
81	male	68	Haupt- /(Volks-)schulabschluss	Olaf Scholz (SPD)	2	3	3	3	3	3	3	3	3	5	5	3	2	3	2	2	3	3	2	2	2	5	4	2	4	4	3	3	3	3	3	3	3
82	male	60	Haupt- /(Volks-)schulabschluss	Angela Merkel (CSU)	3	4	4	1	4	3	3	2	2	2	2	2	2	3	2	2	2	2	2	3	2	2	4	4	4	4	2	2	2	3	4	2	2
83	male	34	Haupt- /(Volks-)schulabschluss	Horst Seehofer (CSU)	3	3	3	3	3	4	3	3	3	3	3	3	3	2	3	3	3	3	3	3	3	3	3	3	3	3	3	3	3	3	3	4	3
84	male	46	Haupt- /(Volks-)schulabschluss	Markus Soeder (CSU)	3	3	3	3	3	3	3	3	3	3	3	3	3	3	3	3	3	3	3	3	3	3	3	3	3	3	3	3	3	3	3	3	3
85	male	68	Haupt- /(Volks-)schulabschluss	Horst Seehofer (CSU)	3	3	3	3	3	4	3	2	3	4	3	3	2	3	3	3	3	3	2	3	3	3	4	4	4	3	3	2	4	4	3	3	3
86	male	73	Haupt- /(Volks-)schulabschluss	Markus Soeder (CSU)	5	5	5	1	5	5	5	5	5	5	5	5	5	5	5	1	5	5	5	5	5	5	5	5	1	5	5	5	5	5	5	5	1
87	male	45	Realschule oder gleichwertiger Abschluss	Gregor Gysi (Die Linke)	3	4	4	4	4	4	3	4	4	4	3	2	3	3	3	4	3	3	3	3	4	4	4	3	3	2	4	4	4	4	4	4	2
88	female	42	Haupt- /(Volks-)schulabschluss	Markus Soeder (CSU)	3	3	3	3	3	4	3	4	4	3	2	3	2	3	3	4	3	3	1	3	4	3	3	3	2	2	3	3	3	2	3	4	3
89	female	69	Haupt- /(Volks-)schulabschluss	Robert Habeck (Gruene)	3	2	3	4	3	4	3	4	2	2	2	3	3	2	4	2	2	4	1	1	2	3	4	4	3	5	3	4	3	2	5	4	3
90	male	62	Haupt- /(Volks-)schulabschluss	Robert Habeck (Gruene)	3	3	4	3	3	4	4	3	3	3	3	3	3	3	3	3	4	3	1	3	4	3	3	3	3	3	3	4	3	4	4	4	2
91	male	63	Haupt- /(Volks-)schulabschluss	Markus Soeder (CSU)	5	5	3	3	5	5	5	4	4	3	2	4	5	4	5	4	3	3	3	3	3	5	5	3	2	3	4	4	4	4	5	4	2
92	female	54	Haupt- /(Volks-)schulabschluss	Claudia Roth (Gruene)	4	4	4	3	4	4	4	5	4	2	2	3	2	4	4	2	3	3	3	3	4	4	4	3	2	2	5	4	2	2	5	4	2
93	male	65	Haupt- /(Volks-)schulabschluss	Angela Merkel (CSU)	1	1	1	1	1	1	1	1	1	5	1	1	1	1	1	1	1	1	1	1	1	1	1	1	5	5	1	1	4	4	1	1	5
94	male	69	Haupt- /(Volks-)schulabschluss	Markus Soeder (CSU)	4	4	4	3	5	4	4	3	4	4	3	3	3	4	3	2	3	3	3	4	5	3	4	3	2	3	4	4	4	3	5	4	2
95	male	64	Haupt- /(Volks-)schulabschluss	Claudia Roth (Gruene)	3	3	2	3	3	2	3	4	3	4	2	3	3	3	4	3	4	3	2	3	3	3	4	3	4	2	3	2	3	4	3	3	4
96	female	73	Fachhochschul- oder Hochschulreife	Claudia Roth (Gruene)	3	3	3	4	3	3	1	1	2	1	1	2	1	1	2	3	2	1	3	4	3	3	5	1	5	2	2	3	3	3	4	1	5
97	female	56	Haupt- /(Volks-)schulabschluss	Angela Merkel (CSU)	3	3	3	2	3	4	3	3	3	1	1	1	1	1	3	2	2	3	1	2	3	4	5	3	5	3	3	3	2	2	3	3	3
98	male	64	Haupt- /(Volks-)schulabschluss	Franziska Giffey (SDP)	4	4	4	3	4	3	4	4	4	4	3	4	4	3	4	3	4	4	3	3	4	4	3	3	3	3	3	4	3	3	3	3	2
99	male	63	Haupt- /(Volks-)schulabschluss	Gregor Gysi (Die Linke)	4	4	4	2	4	4	4	4	4	4	2	4	3	4	4	2	4	4	4	4	4	4	4	4	2	2	5	4	4	4	4	4	2
100	male	63	Haupt- /(Volks-)schulabschluss	Angela Merkel (CSU)	1	1	4	5	1	5	1	1	1	1	1	1	1	1	1	1	1	1	1	1	1	1	5	5	5	5	1	1	5	1	1	1	5
101	female	58	Haupt- /(Volks-)schulabschluss	Alice Weidel (AfD)	5	5	3	4	5	5	4	2	3	3	2	2	3	3	2	3	3	3	2	3	4	3	4	5	4	4	4	4	2	3	5	5	2
102	male	51	Haupt- /(Volks-)schulabschluss	Angela Merkel (CSU)	4	3	4	3	4	5	4	5	1	3	2	3	2	3	1	2	1	5	2	3	1	3	5	5	3	5	1	3	4	4	3	4	3
103	male	72	Realschule oder gleichwertiger Abschluss	Markus Soeder (CSU)	4	4	4	3	4	4	4	4	4	4	2	4	2	4	4	3	3	4	4	4	4	4	3	4	2	2	4	4	2	2	4	4	2
104	female	19	Fachhochschul- oder Hochschulreife	Angela Merkel (CSU)	3	2	2	3	3	3	2	2	2	2	2	1	2	3	2	4	3	2	1	2	2	3	4	4	5	2	2	2	2	3	1	2	2
105	male	74	Haupt- /(Volks-)schulabschluss	Horst Seehofer (CSU)	3	3	3	3	3	3	3	3	3	3	3	3	3	3	3	3	3	3	3	3	3	3	3	3	3	3	3	3	3	3	3	3	3
106	female	61	Realschule oder gleichwertiger Abschluss	Claudia Roth (Gruene)	4	4	4	3	4	4	3	3	3	4	3	2	4	3	3	5	4	3	4	4	4	4	4	4	3	3	4	4	4	4	4	4	3
107	female	54	Realschule oder gleichwertiger Abschluss	Claudia Roth (Gruene)	4	4	4	5	4	4	4	3	4	1	1	4	4	4	4	1	2	3	3	3	4	5	5	5	5	3	4	5	3	4	5	4	3
108	female	63	Haupt- /(Volks-)schulabschluss	Angela Merkel (CSU)	5	5	5	3	5	5	5	5	5	3	1	3	4	4	4	2	5	5	1	1	5	5	4	3	5	3	5	5	1	1	5	4	1
109	male	73	Haupt- /(Volks-)schulabschluss	Alice Weidel (AfD)	1	1	1	5	1	5	1	1	1	5	5	1	1	5	1	5	5	5	1	1	1	1	5	5	5	5	5	1	3	1	4	4	5
110	female	63	Haupt- /(Volks-)schulabschluss	Claudia Roth (Gruene)	3	4	4	3	4	4	4	3	3	3	3	3	3	3	4	3	3	4	4	3	4	2	4	4	4	4	3	4	3	3	4	4	3
111	male	68	Haupt- /(Volks-)schulabschluss	Christian Lindner (FDP)	4	4	4	2	5	5	5	4	4	2	2	4	2	3	4	2	3	1	3	3	3	4	5	5	2	4	2	4	4	3	5	4	4
112	female	63	Haupt- /(Volks-)schulabschluss	Horst Seehofer (CSU)	4	1	2	2	2	3	2	2	1	2	2	1	2	2	2	2	2	2	2	2	3	3	4	4	5	4	2	3	3	4	2	2	2
113	female	48	Haupt- /(Volks-)schulabschluss	Christian Lindner (FDP)	3	3	3	2	3	4	3	2	2	1	1	2	1	2	3	2	1	2	1	1	2	2	4	4	4	4	2	3	3	4	4	4	3
114	female	21	Haupt- /(Volks-)schulabschluss	Horst Seehofer (CSU)	3	3	2	2	3	3	2	4	2	3	3	3	3	3	2	2	3	3	1	2	3	4	3	4	3	4	3	3	3	2	2	3	3
115	male	59	Haupt- /(Volks-)schulabschluss	Claudia Roth (Gruene)	3	3	3	3	3	3	3	3	3	3	3	3	3	3	3	3	3	2	3	3	4	3	2	3	4	3	3	3	3	3	3	3	3
116	male	70	Haupt- /(Volks-)schulabschluss	Christian Lindner (FDP)	3	3	4	2	3	4	3	3	3	2	2	3	3	3	3	3	3	4	3	2	3	3	4	4	4	3	3	3	3	3	3	3	3
117	male	72	Haupt- /(Volks-)schulabschluss	Angela Merkel (CSU)	3	3	4	2	3	3	3	3	3	3	3	3	3	4	3	3	3	3	3	3	3	3	3	3	3	3	3	3	4	3	3	4	3
118	male	19	Haupt- /(Volks-)schulabschluss	Angela Merkel (CSU)	2	3	2	3	3	3	4	3	2	3	2	2	2	3	3	2	2	4	2	3	2	3	3	2	4	2	2	4	3	2	2	2	3
119	male	61	Haupt- /(Volks-)schulabschluss	Olaf Scholz (SPD)	4	4	4	5	4	5	4	4	4	1	1	4	4	1	4	2	1	4	1	4	4	4	4	4	2	4	1	4	4	1	4	4	5
120	male	18	Fachhochschul- oder Hochschulreife	Heiko Maas (SPD)	2	2	2	4	1	4	2	2	1	2	2	2	2	2	2	2	1	2	2	2	4	1	2	4	5	4	2	2	2	4	1	1	3
121	male	68	Haupt- /(Volks-)schulabschluss	Christian Lindner (FDP)	3	3	3	2	4	4	4	3	3	2	3	2	2	4	3	2	4	3	4	3	3	5	5	4	3	3	3	4	3	3	5	4	3
122	male	23	Realschule oder gleichwertiger Abschluss	Horst Seehofer (CSU)	2	4	3	3	3	4	4	3	4	4	3	4	4	4	3	3	2	4	2	2	4	4	5	5	2	1	4	4	4	4	4	5	2
123	female	22	Ohne allgemeinen Schulabschluss	Alice Weidel (AfD)	5	5	5	3	5	5	5	4	4	3	1	4	3	5	5	2	3	4	4	1	5	4	5	5	4	4	4	5	1	2	5	5	3
124	female	58	Haupt- /(Volks-)schulabschluss	Heiko Maas (SPD)	3	5	4	3	5	3	4	4	4	2	3	2	1	1	4	1	5	4	4	4	5	5	5	4	4	2	3	4	4	3	4	4	2
125	male	74	Haupt- /(Volks-)schulabschluss	Robert Habeck (Gruene)	5	5	5	3	5	5	5	5	5	5	5	5	5	5	5	3	5	5	5	5	5	5	5	5	1	1	5	5	3	5	5	5	1
126	male	63	Haupt- /(Volks-)schulabschluss	Alexander Gauland (AfD)	1	4	5	3	4	5	5	1	1	1	4	1	5	5	1	2	1	1	1	1	1	1	5	5	5	5	1	5	5	5	5	4	2
127	female	58	Haupt- /(Volks-)schulabschluss	Olaf Scholz (SPD)	3	3	3	3	3	3	3	3	3	3	3	3	3	3	3	2	3	3	3	3	3	3	3	3	3	3	3	3	3	3	3	3	3
128	female	53	Haupt- /(Volks-)schulabschluss	Christian Lindner (FDP)	1	1	1	5	1	1	1	1	1	1	1	1	1	1	1	5	1	1	1	1	1	1	5	5	5	5	1	1	1	1	1	1	1
129	female	57	Haupt- /(Volks-)schulabschluss	Angela Merkel (CSU)	3	3	3	3	4	4	4	3	2	2	1	2	2	1	2	2	3	3	2	3	3	5	4	4	4	4	2	4	2	3	2	3	2
130	male	57	Haupt- /(Volks-)schulabschluss	Horst Seehofer (CSU)	3	1	1	3	3	3	2	2	1	1	2	1	1	1	1	4	1	2	3	2	1	1	4	5	5	5	1	1	1	3	1	1	3
131	male	71	Haupt- /(Volks-)schulabschluss	Gregor Gysi (Die Linke)	5	5	4	5	4	4	5	3	4	4	3	4	3	4	5	2	4	4	3	4	4	5	4	4	3	3	4	4	5	4	5	5	2
132	male	73	Realschule oder gleichwertiger Abschluss	Heiko Maas (SPD)	5	5	5	5	5	5	5	5	5	4	1	5	1	5	5	1	5	3	5	5	5	5	5	3	3	1	5	5	5	1	5	5	3
133	male	73	Haupt- /(Volks-)schulabschluss	Alice Weidel (AfD)	4	4	3	3	4	5	4	4	3	2	2	3	2	4	1	2	2	4	2	2	3	2	5	4	5	3	4	3	4	4	4	4	2
134	male	57	Haupt- /(Volks-)schulabschluss	Angela Merkel (CSU)	3	3	2	3	3	3	3	2	2	2	2	3	2	3	2	3	2	2	2	2	3	3	4	4	4	4	3	3	3	3	3	3	4
135	female	48	Realschule oder gleichwertiger Abschluss	Claudia Roth (Gruene)	5	5	5	1	5	5	5	5	5	5	5	5	5	5	4	1	5	5	5	5	5	5	4	4	1	5	4	5	5	5	5	5	1
136	male	50	Haupt- /(Volks-)schulabschluss	Markus Soeder (CSU)	3	3	3	3	3	3	3	1	1	3	3	3	3	5	1	3	3	3	3	3	1	2	5	1	5	5	3	3	5	3	3	3	5
137	male	47	Fachhochschul- oder Hochschulreife	Heiko Maas (SPD)	4	3	3	3	4	4	2	1	3	1	1	1	1	3	2	5	1	1	2	4	4	4	4	4	4	4	1	2	2	2	1	2	3
138	female	63	Realschule oder gleichwertiger Abschluss	Horst Seehofer (CSU)	4	4	3	3	3	4	3	4	4	4	4	4	3	3	4	3	4	4	4	4	4	3	4	5	2	4	4	4	4	2	4	3	2
139	female	66	Haupt- /(Volks-)schulabschluss	Horst Seehofer (CSU)	4	4	4	2	4	4	4	4	4	3	3	3	3	3	3	3	4	4	1	2	4	4	4	3	3	3	4	4	3	4	4	4	3
140	female	46	Haupt- /(Volks-)schulabschluss	Horst Seehofer (CSU)	5	5	5	3	5	5	5	4	5	1	1	5	3	1	4	1	1	5	5	4	4	3	5	5	1	4	1	5	1	4	5	4	1
141	female	56	Haupt- /(Volks-)schulabschluss	Angela Merkel (CSU)	3	4	2	3	3	3	2	1	1	1	1	3	1	3	3	1	3	1	1	1	5	4	5	5	3	3	1	3	1	5	4	4	3
142	female	56	Haupt- /(Volks-)schulabschluss	Angela Merkel (CSU)	5	3	4	3	5	5	4	1	1	3	1	3	1	3	1	1	4	4	1	3	3	4	5	5	4	3	5	3	4	2	4	3	1
143	male	70	Haupt- /(Volks-)schulabschluss	Alice Weidel (AfD)	4	4	3	2	3	4	3	1	3	2	3	2	3	3	2	2	3	4	3	3	3	4	4	5	5	4	4	3	3	3	4	3	3
144	female	54	Realschule oder gleichwertiger Abschluss	Olaf Scholz (SPD)	3	4	3	2	3	4	3	4	4	4	3	3	4	4	4	3	2	4	3	3	4	3	4	3	3	3	4	4	4	3	3	3	3
145	male	70	Haupt- /(Volks-)schulabschluss	Horst Seehofer (CSU)	5	4	3	3	3	4	4	4	4	3	2	4	3	3	2	3	3	3	3	3	4	5	4	4	3	4	3	4	3	3	4	4	3
146	male	68	Haupt- /(Volks-)schulabschluss	Olaf Scholz (SPD)	1	3	1	2	3	1	1	1	1	1	1	1	1	3	1	1	1	1	1	1	1	1	4	3	5	1	1	1	2	1	4	1	4
147	male	44	Haupt- /(Volks-)schulabschluss	Horst Seehofer (CSU)	4	4	4	3	4	4	3	4	4	2	1	4	2	3	4	1	1	2	3	3	4	4	5	4	3	3	4	4	2	2	3	4	2
148	male	29	Haupt- /(Volks-)schulabschluss	Horst Seehofer (CSU)	5	2	3	2	3	3	4	2	4	2	2	3	3	3	3	4	2	3	4	2	3	2	2	3	2	3	3	3	3	3	3	4	2
149	male	66	Fachhochschul- oder Hochschulreife	Olaf Scholz (SPD)	3	2	2	3	3	4	2	5	3	2	2	1	1	2	3	2	2	2	5	5	3	4	5	5	4	5	3	2	1	1	2	3	2
150	male	56	Haupt- /(Volks-)schulabschluss	Alexander Gauland (AfD)	5	5	5	5	1	5	5	1	1	1	1	1	1	1	1	1	1	1	1	3	3	1	5	5	5	1	5	1	1	5	5	1	1
151	male	27	Haupt- /(Volks-)schulabschluss	Claudia Roth (Gruene)	3	4	4	3	4	4	4	3	4	3	3	2	4	3	3	4	3	3	4	4	4	4	3	4	5	2	4	3	4	3	5	4	3
152	male	74	Haupt- /(Volks-)schulabschluss	Christian Lindner (FDP)	4	3	3	1	4	4	1	2	3	2	1	4	1	5	1	1	1	1	3	2	1	1	5	5	5	5	4	2	4	5	4	2	3
153	female	23	Realschule oder gleichwertiger Abschluss	Claudia Roth (Gruene)	5	5	5	1	5	5	5	5	5	5	5	5	5	5	5	1	5	5	5	5	5	5	5	5	1	5	5	5	5	5	5	5	1
154	female	56	Haupt- /(Volks-)schulabschluss	Gregor Gysi (Die Linke)	4	4	4	4	4	5	5	5	4	4	3	4	3	4	3	4	5	3	3	4	5	4	4	5	3	2	4	5	4	4	5	4	3
155	male	74	Haupt- /(Volks-)schulabschluss	Horst Seehofer (CSU)	4	4	4	3	4	4	3	4	4	1	2	3	1	4	4	4	1	2	2	4	4	4	4	4	3	4	4	3	4	4	4	4	3
156	male	69	Haupt- /(Volks-)schulabschluss	Angela Merkel (CSU)	3	2	3	3	2	3	3	2	3	3	3	2	3	3	3	2	3	3	1	2	2	2	4	3	4	4	3	3	4	2	2	2	4
157	female	66	Haupt- /(Volks-)schulabschluss	Alice Weidel (AfD)	5	4	5	1	4	4	4	4	4	5	5	4	3	4	5	2	4	4	4	4	4	4	5	4	2	5	4	4	4	4	4	5	1
158	female	66	Haupt- /(Volks-)schulabschluss	Markus Soeder (CSU)	4	4	5	2	4	4	4	4	4	4	4	4	4	4	4	2	4	5	4	4	4	4	5	4	1	4	4	3	4	5	5	4	2
159	male	57	Haupt- /(Volks-)schulabschluss	Gregor Gysi (Die Linke)	4	4	4	3	4	4	4	4	4	3	2	4	3	4	4	2	4	3	3	4	4	4	4	3	2	2	4	4	2	3	5	5	2
160	female	53	Haupt- /(Volks-)schulabschluss	Markus Soeder (CSU)	1	1	5	5	1	1	1	1	1	1	1	1	1	1	1	1	1	1	1	1	1	1	5	5	5	5	5	1	5	1	1	1	1
161	male	48	Haupt- /(Volks-)schulabschluss	Gregor Gysi (Die Linke)	4	4	5	3	4	4	4	5	4	3	3	3	3	1	5	3	5	3	4	3	5	5	4	4	3	3	4	4	4	4	5	4	3
162	male	66	Haupt- /(Volks-)schulabschluss	Angela Merkel (CSU)	3	4	3	2	4	4	4	2	3	1	1	3	4	4	2	1	3	2	1	3	5	4	5	5	3	4	3	3	2	3	4	4	3
163	female	72	Haupt- /(Volks-)schulabschluss	Horst Seehofer (CSU)	4	4	5	3	5	4	3	4	4	1	1	3	3	1	4	2	2	3	3	4	5	5	3	4	4	3	2	5	2	2	2	3	5
164	female	70	Haupt- /(Volks-)schulabschluss	Markus Soeder (CSU)	2	2	2	4	2	2	2	1	1	2	2	2	3	2	1	4	2	1	3	2	1	2	5	1	4	1	1	3	2	4	2	2	4
165	female	61	Haupt- /(Volks-)schulabschluss	Alexander Gauland (AfD)	5	5	5	5	5	5	5	5	2	1	1	3	1	3	3	1	1	2	1	3	3	5	4	5	4	1	5	1	3	1	5	5	1
166	male	57	Haupt- /(Volks-)schulabschluss	Olaf Scholz (SPD)	1	2	1	3	2	1	1	1	1	1	1	1	5	2	1	2	1	1	1	2	3	3	5	5	5	5	1	3	1	1	1	1	5
167	female	19	Fachhochschul- oder Hochschulreife	Angela Merkel (CSU)	3	3	3	2	4	4	3	3	4	3	2	3	2	3	2	3	4	3	2	2	3	3	4	3	3	3	3	3	3	2	3	3	3
168	male	66	Realschule oder gleichwertiger Abschluss	Gregor Gysi (Die Linke)	3	4	3	4	4	4	3	3	3	3	3	3	3	3	3	3	3	3	3	3	4	4	3	3	3	3	3	3	3	3	3	4	3
169	male	27	Haupt- /(Volks-)schulabschluss	Heiko Maas (SPD)	3	3	3	3	3	3	3	3	3	3	3	3	3	3	3	3	3	3	3	3	3	3	3	3	3	3	3	3	3	3	3	3	3
170	male	72	Haupt- /(Volks-)schulabschluss	Markus Soeder (CSU)	3	4	3	3	3	4	3	3	4	3	2	3	3	3	3	2	3	3	3	3	4	3	4	5	3	3	2	3	4	4	4	4	2
171	male	69	Haupt- /(Volks-)schulabschluss	Angela Merkel (CSU)	3	3	4	3	3	5	2	1	1	1	1	2	2	3	2	1	1	2	1	1	4	4	4	4	4	4	2	4	4	2	3	3	4
172	male	66	Fachhochschul- oder Hochschulreife	Robert Habeck (Gruene)	4	3	3	3	3	3	3	4	4	3	2	3	3	3	3	3	3	3	3	3	4	3	4	4	4	3	3	4	2	3	3	4	3
173	male	39	Haupt- /(Volks-)schulabschluss	Alexander Gauland (AfD)	3	3	3	4	4	3	4	4	3	3	2	3	2	3	3	2	3	3	3	4	4	4	4	4	2	3	3	4	2	2	3	4	2
174	male	63	Haupt- /(Volks-)schulabschluss	Christian Lindner (FDP)	4	5	4	3	4	4	4	2	4	2	2	3	4	3	2	2	1	3	3	2	5	5	4	3	3	3	3	5	2	3	5	4	2
175	female	73	Haupt- /(Volks-)schulabschluss	Markus Soeder (CSU)	4	5	4	3	5	4	4	4	4	3	3	4	3	4	5	3	4	3	4	4	5	5	3	3	2	1	4	5	3	3	5	5	2
176	male	40	Haupt- /(Volks-)schulabschluss	Horst Seehofer (CSU)	1	1	1	5	1	1	1	1	1	1	1	1	1	1	1	5	1	1	1	1	1	1	3	5	5	5	1	1	1	1	1	1	5
177	male	67	Haupt- /(Volks-)schulabschluss	Alice Weidel (AfD)	4	5	4	2	4	4	5	4	4	4	3	4	4	4	4	3	4	4	4	4	5	5	4	4	3	2	4	5	2	3	5	5	1
178	male	69	Haupt- /(Volks-)schulabschluss	Heiko Maas (SPD)	2	3	3	2	3	4	3	2	3	3	2	2	4	3	2	2	3	2	3	4	4	4	5	5	3	5	3	3	4	3	3	4	4
179	female	70	Realschule oder gleichwertiger Abschluss	Angela Merkel (CSU)	3	3	3	1	3	3	5	1	3	1	1	1	3	1	1	1	5	1	1	3	5	5	5	5	5	5	4	1	1	4	2	1	4
180	male	59	Haupt- /(Volks-)schulabschluss	Alexander Gauland (AfD)	4	4	4	3	4	4	5	4	3	3	1	4	5	3	3	2	2	4	3	4	4	5	4	5	2	4	4	4	3	5	5	4	3
181	female	71	Realschule oder gleichwertiger Abschluss	Markus Soeder (CSU)	5	5	4	2	5	5	5	5	5	4	4	4	5	4	5	2	5	5	5	4	5	5	5	5	2	5	5	5	4	5	5	4	1
182	male	57	Haupt- /(Volks-)schulabschluss	Angela Merkel (CSU)	3	4	2	2	3	4	4	2	1	2	3	2	3	2	2	3	3	3	4	4	3	3	5	2	3	3	3	3	3	4	4	4	2
183	male	60	Haupt- /(Volks-)schulabschluss	Heiko Maas (SPD)	2	1	1	1	1	3	2	2	1	2	2	1	2	1	1	3	2	1	1	1	1	2	3	5	5	5	1	1	3	2	3	2	5
184	male	45	Realschule oder gleichwertiger Abschluss	Gregor Gysi (Die Linke)	1	2	1	3	1	3	1	2	1	1	3	1	1	2	2	5	1	2	1	2	2	2	5	5	5	3	2	1	2	2	3	3	5
185	female	53	Ohne allgemeinen Schulabschluss	Angela Merkel (CSU)	3	3	3	4	3	5	3	5	3	1	1	2	2	2	3	4	1	1	4	1	4	4	5	5	5	3	3	4	1	2	4	2	3
186	female	66	Haupt- /(Volks-)schulabschluss	Gregor Gysi (Die Linke)	3	3	3	3	3	4	3	3	3	4	2	3	2	3	3	3	4	3	3	4	4	3	4	4	4	3	3	3	3	3	4	3	3
187	male	65	Haupt- /(Volks-)schulabschluss	Alexander Gauland (AfD)	3	1	1	3	3	3	3	3	1	1	1	1	3	3	1	1	1	1	1	1	1	1	3	3	5	3	5	3	3	3	3	3	3
188	female	55	Haupt- /(Volks-)schulabschluss	Gregor Gysi (Die Linke)	3	4	1	3	3	3	4	4	4	4	3	3	2	4	4	3	3	3	2	4	3	5	4	5	3	3	3	4	4	3	4	3	3
189	female	57	Haupt- /(Volks-)schulabschluss	Markus Soeder (CSU)	4	4	4	3	4	4	3	4	3	4	2	2	2	3	3	3	4	3	2	4	4	4	4	4	2	2	3	4	3	3	4	3	2
190	female	63	Realschule oder gleichwertiger Abschluss	Angela Merkel (CSU)	5	5	4	1	1	2	5	1	1	1	1	1	1	1	1	1	1	1	1	3	1	4	5	5	5	5	1	1	4	5	1	1	4
191	male	50	Haupt- /(Volks-)schulabschluss	Markus Soeder (CSU)	2	2	2	2	2	2	3	3	3	2	3	3	2	3	2	3	1	2	2	2	3	3	4	4	4	4	2	3	2	2	3	3	4
192	male	57	Haupt- /(Volks-)schulabschluss	Christian Lindner (FDP)	3	3	3	3	3	3	3	2	3	3	2	3	2	2	2	2	3	2	3	4	3	3	4	4	3	4	3	3	2	3	4	4	2
193	female	51	Haupt- /(Volks-)schulabschluss	Markus Soeder (CSU)	2	4	3	2	3	3	2	4	4	2	2	3	2	2	4	1	4	3	3	2	4	2	4	4	5	4	3	3	1	2	2	2	3
194	male	48	Haupt- /(Volks-)schulabschluss	Alexander Gauland (AfD)	3	3	3	3	3	3	3	4	4	3	3	3	3	3	3	3	3	3	3	3	4	3	3	4	3	2	4	3	3	3	3	3	3
195	female	55	Haupt- /(Volks-)schulabschluss	Heiko Maas (SPD)	2	2	2	2	2	3	2	3	3	2	1	2	2	2	3	2	3	3	2	4	3	2	3	3	3	3	3	2	2	2	2	3	4
196	female	54	Haupt- /(Volks-)schulabschluss	Gregor Gysi (Die Linke)	3	3	3	3	3	3	3	3	3	3	3	3	3	3	3	3	3	3	2	3	3	4	3	4	4	4	3	4	3	3	4	3	3
197	male	68	Haupt- /(Volks-)schulabschluss	Heiko Maas (SPD)	4	4	4	3	4	4	4	4	4	2	2	3	2	2	2	1	4	3	2	2	4	3	4	2	3	2	3	4	2	2	4	4	3
198	male	24	Realschule oder gleichwertiger Abschluss	Angela Merkel (CSU)	3	1	2	3	1	2	1	1	1	1	1	1	3	1	2	4	2	1	1	1	1	1	4	5	5	5	2	1	2	4	1	2	4
199	female	53	Haupt- /(Volks-)schulabschluss	Claudia Roth (Gruene)	4	4	3	4	4	5	5	4	4	4	4	4	4	4	4	4	4	4	4	4	5	5	4	4	3	2	4	5	3	4	5	4	3
200	male	26	Realschule oder gleichwertiger Abschluss	Gregor Gysi (Die Linke)	3	3	3	3	3	4	3	3	3	3	2	3	2	4	3	2	3	3	2	4	4	4	5	5	5	3	3	3	2	3	2	4	3
201	female	24	Haupt- /(Volks-)schulabschluss	Angela Merkel (CSU)	3	3	2	3	3	3	3	2	3	2	2	2	3	3	3	4	3	2	2	3	3	4	3	4	5	3	4	3	3	3	3	3	3
202	female	55	Haupt- /(Volks-)schulabschluss	Horst Seehofer (CSU)	3	2	3	2	3	3	2	2	3	1	1	2	3	3	2	1	1	2	1	1	3	3	5	5	3	3	2	2	3	2	3	3	4
203	male	56	Fachhochschul- oder Hochschulreife	Horst Seehofer (CSU)	3	2	2	3	3	3	3	3	2	3	2	2	2	3	2	2	3	3	2	2	3	2	4	4	5	4	2	3	3	3	3	3	2
204	female	50	Realschule oder gleichwertiger Abschluss	Gregor Gysi (Die Linke)	1	1	1	3	1	1	1	1	1	1	1	1	1	1	1	1	1	1	1	1	1	1	5	3	5	1	1	1	1	1	3	1	5
205	male	21	Haupt- /(Volks-)schulabschluss	Olaf Scholz (SPD)	3	3	3	3	2	2	3	3	3	2	2	3	2	4	3	3	2	3	2	2	5	4	3	3	3	3	3	3	3	3	3	3	3
206	female	53	Haupt- /(Volks-)schulabschluss	Angela Merkel (CSU)	3	3	2	2	3	2	2	2	2	2	2	2	3	4	2	2	2	2	3	2	3	3	3	4	4	2	2	3	2	3	2	2	4
207	female	59	Realschule oder gleichwertiger Abschluss	Claudia Roth (Gruene)	4	4	3	4	3	3	2	2	2	3	2	2	4	3	4	2	2	3	3	3	3	3	3	5	4	3	3	3	4	3	4	4	3
208	female	72	Haupt- /(Volks-)schulabschluss	Heiko Maas (SPD)	3	3	3	3	3	4	2	4	3	2	1	3	1	2	3	2	2	3	2	2	4	3	4	3	2	4	3	3	3	3	3	3	3
209	male	58	Haupt- /(Volks-)schulabschluss	Angela Merkel (CSU)	3	3	2	4	4	4	4	3	3	1	1	2	1	2	3	1	3	3	2	4	5	4	4	4	3	3	3	3	3	2	2	4	3
210	female	69	Haupt- /(Volks-)schulabschluss	Horst Seehofer (CSU)	4	4	3	4	4	4	4	4	4	4	4	4	4	4	4	4	4	3	4	3	4	4	5	3	3	3	4	4	3	4	4	4	2
211	male	67	Haupt- /(Volks-)schulabschluss	Markus Soeder (CSU)	4	4	5	2	5	4	4	3	4	3	3	4	4	3	3	4	3	4	4	4	4	4	3	2	3	2	3	4	3	3	5	4	3
212	male	53	Haupt- /(Volks-)schulabschluss	Heiko Maas (SPD)	4	4	3	3	4	3	4	3	3	3	3	3	4	4	3	3	3	3	2	3	3	5	3	3	3	3	3	5	3	2	3	3	3
213	male	54	Realschule oder gleichwertiger Abschluss	Horst Seehofer (CSU)	1	1	1	1	1	1	4	1	4	1	1	1	1	1	1	1	1	1	1	1	4	4	5	1	5	2	4	1	1	1	1	1	5
214	male	36	Realschule oder gleichwertiger Abschluss	Claudia Roth (Gruene)	4	4	3	3	4	4	4	3	3	3	3	4	4	3	4	3	4	3	3	3	3	4	5	5	4	3	3	4	4	4	4	4	2
215	female	24	Fachhochschul- oder Hochschulreife	Olaf Scholz (SPD)	3	3	3	3	3	3	3	3	3	3	3	3	3	3	3	3	3	3	1	3	3	3	3	3	3	3	3	3	3	3	3	3	3
216	male	48	Haupt- /(Volks-)schulabschluss	Alice Weidel (AfD)	5	5	1	1	1	5	5	5	5	1	1	1	1	5	1	3	1	5	1	1	1	1	5	3	5	5	5	1	1	1	5	5	1
217	female	30	Fachhochschul- oder Hochschulreife	Franziska Giffey (SDP)	3	3	3	3	3	3	3	3	3	3	3	4	3	4	3	3	3	3	3	4	3	3	3	4	4	4	3	3	3	3	3	4	3
218	male	38	Ohne allgemeinen Schulabschluss	Angela Merkel (CSU)	1	1	1	5	5	1	5	1	1	1	1	1	1	5	1	1	1	1	1	1	1	1	5	5	1	5	1	1	5	1	1	1	5
219	male	40	Fachhochschul- oder Hochschulreife	Angela Merkel (CSU)	3	4	3	4	3	4	4	4	4	2	2	4	2	2	4	3	2	4	2	2	3	4	4	3	4	2	2	4	2	2	3	3	2
220	female	49	Realschule oder gleichwertiger Abschluss	Angela Merkel (CSU)	3	4	3	3	4	4	4	4	4	2	2	3	2	3	3	2	3	3	2	3	4	4	3	4	3	2	3	4	3	2	4	3	3
221	female	54	Realschule oder gleichwertiger Abschluss	Horst Seehofer (CSU)	3	4	4	4	4	4	4	4	3	2	2	3	3	2	4	2	2	4	3	3	4	4	4	4	2	3	3	2	2	3	4	4	3
222	female	63	Realschule oder gleichwertiger Abschluss	Claudia Roth (Gruene)	4	3	3	3	3	5	4	3	3	3	3	2	3	4	3	2	3	3	3	5	5	5	5	5	5	4	4	4	2	2	4	4	4
223	female	25	Fachhochschul- oder Hochschulreife	Angela Merkel (CSU)	2	2	2	3	2	2	2	2	3	3	3	3	2	3	2	3	3	4	3	3	2	2	2	3	3	3	2	2	4	2	3	2	4
224	male	29	Realschule oder gleichwertiger Abschluss	Horst Seehofer (CSU)	3	4	3	4	3	4	4	3	4	3	3	2	3	3	2	4	3	4	1	1	3	3	4	5	4	5	4	4	1	2	3	4	2
225	female	57	Realschule oder gleichwertiger Abschluss	Heiko Maas (SPD)	4	4	3	3	4	4	4	3	3	3	3	3	3	4	2	3	3	3	2	4	3	3	3	4	5	4	4	4	3	4	4	4	4
226	female	52	Fachhochschul- oder Hochschulreife	Angela Merkel (CSU)	4	4	3	1	5	3	4	2	2	1	1	2	4	1	4	2	2	1	1	4	4	1	5	5	5	1	3	3	1	2	3	1	1
227	female	30	Fachhochschul- oder Hochschulreife	Markus Soeder (CSU)	3	4	3	3	3	3	3	4	3	3	3	3	3	4	3	3	4	3	2	2	4	4	3	3	2	2	4	4	3	2	3	3	2
228	female	32	Realschule oder gleichwertiger Abschluss	Markus Soeder (CSU)	4	4	4	3	4	5	3	3	3	3	2	3	3	4	2	3	2	3	3	3	3	3	4	4	3	3	2	4	2	2	4	4	2
229	male	27	Fachhochschul- oder Hochschulreife	Christian Lindner (FDP)	5	4	3	2	2	4	4	4	3	3	3	3	3	4	4	4	5	3	4	3	2	2	4	4	3	4	4	3	2	2	4	3	2
230	female	49	Realschule oder gleichwertiger Abschluss	Angela Merkel (CSU)	5	5	4	3	5	5	4	4	3	3	2	4	2	4	5	4	3	4	4	3	5	5	4	4	4	3	4	5	2	3	5	3	1
231	male	55	Ohne allgemeinen Schulabschluss	Markus Soeder (CSU)	4	5	4	3	5	4	4	4	4	2	2	3	3	4	3	3	2	3	2	2	5	5	4	4	2	3	3	5	3	3	5	4	2
232	male	27	Fachhochschul- oder Hochschulreife	Angela Merkel (CSU)	3	4	4	3	5	4	4	5	4	2	2	3	4	3	3	1	3	3	4	4	4	5	3	3	2	2	4	5	3	2	3	4	2
233	male	41	Fachhochschul- oder Hochschulreife	Franziska Giffey (SDP)	3	2	3	2	2	2	1	4	4	2	2	2	2	2	1	2	3	2	1	2	3	3	5	5	5	5	3	2	4	4	3	3	4
234	female	33	Haupt- /(Volks-)schulabschluss	Horst Seehofer (CSU)	3	3	3	3	3	3	3	3	3	2	3	3	3	3	4	3	3	4	2	3	3	3	3	4	4	3	3	3	4	3	4	4	3
235	female	54	Realschule oder gleichwertiger Abschluss	Gregor Gysi (Die Linke)	3	4	3	2	4	4	4	4	4	4	3	3	4	4	3	4	4	3	4	4	4	4	3	3	2	3	3	4	3	3	4	4	3
236	male	45	Fachhochschul- oder Hochschulreife	Christian Lindner (FDP)	3	3	3	3	2	3	2	3	2	3	2	3	3	3	2	3	2	2	3	3	3	3	3	4	3	3	3	3	3	3	4	3	3
237	female	70	Fachhochschul- oder Hochschulreife	Angela Merkel (CSU)	3	2	2	3	2	3	3	1	2	1	1	1	1	1	2	1	3	2	1	2	2	4	3	3	4	3	2	3	1	1	3	1	2
238	male	46	Fachhochschul- oder Hochschulreife	Claudia Roth (Gruene)	5	5	5	1	5	5	5	5	5	5	5	5	5	5	5	1	5	5	5	5	5	5	5	5	1	3	5	5	5	5	5	5	1
239	female	43	Realschule oder gleichwertiger Abschluss	Angela Merkel (CSU)	5	4	4	1	5	5	5	4	3	2	2	2	2	3	3	4	2	2	2	2	3	5	4	3	3	2	4	3	2	2	3	2	1
240	male	63	Fachhochschul- oder Hochschulreife	Gregor Gysi (Die Linke)	5	5	5	3	5	5	5	4	3	3	1	3	3	5	1	3	3	5	3	2	5	5	5	5	5	5	5	5	3	3	5	5	3
241	male	50	Fachhochschul- oder Hochschulreife	Angela Merkel (CSU)	5	5	5	1	5	5	5	5	5	5	5	5	5	5	5	1	5	5	5	5	5	5	5	5	1	5	5	5	5	5	5	5	1
242	male	51	Realschule oder gleichwertiger Abschluss	Claudia Roth (Gruene)	4	4	4	3	4	4	4	4	4	2	2	3	2	3	3	2	3	3	3	3	4	4	4	4	3	2	3	4	3	3	4	3	2
243	female	24	Fachhochschul- oder Hochschulreife	Horst Seehofer (CSU)	4	3	4	4	4	4	4	4	3	2	2	2	2	3	3	2	2	2	2	4	4	4	4	4	3	3	2	4	3	1	2	4	3
244	female	40	Fachhochschul- oder Hochschulreife	Angela Merkel (CSU)	3	2	3	1	4	4	4	3	4	3	2	2	3	3	1	2	3	1	1	1	3	4	5	5	5	5	2	3	2	1	3	4	3
245	male	57	Realschule oder gleichwertiger Abschluss	Gregor Gysi (Die Linke)	4	4	4	4	4	4	4	4	4	4	4	4	4	4	4	3	4	4	4	4	4	4	4	4	2	4	4	4	3	3	4	4	2
246	female	27	Fachhochschul- oder Hochschulreife	Claudia Roth (Gruene)	1	1	1	1	1	3	1	1	1	1	1	2	2	1	1	1	2	1	2	1	2	1	5	4	5	5	2	1	2	3	3	1	1
247	male	41	Realschule oder gleichwertiger Abschluss	Angela Merkel (CSU)	4	3	3	4	3	3	2	4	3	2	1	2	3	2	2	2	3	2	3	2	2	2	5	5	3	4	3	3	2	3	2	3	3
248	male	39	Realschule oder gleichwertiger Abschluss	Gregor Gysi (Die Linke)	1	3	1	5	3	3	1	1	1	1	1	1	1	1	1	5	1	1	1	1	1	1	5	5	5	5	1	1	1	3	3	3	5
249	male	60	Fachhochschul- oder Hochschulreife	Angela Merkel (CSU)	5	5	5	3	5	5	5	5	5	1	1	2	2	3	1	2	5	3	3	2	5	5	5	5	4	5	4	5	1	2	5	5	1
250	female	65	Fachhochschul- oder Hochschulreife	Markus Soeder (CSU)	3	3	3	2	3	4	3	3	3	2	2	2	2	2	3	2	3	2	2	3	4	2	4	5	5	4	3	2	3	2	3	2	4
251	male	51	Realschule oder gleichwertiger Abschluss	Horst Seehofer (CSU)	4	4	3	4	3	4	4	3	3	3	3	3	2	3	3	3	3	2	2	4	3	5	4	4	4	3	3	4	3	2	4	4	3
252	male	47	Realschule oder gleichwertiger Abschluss	Markus Soeder (CSU)	3	3	3	3	4	4	4	3	4	4	3	3	4	3	4	4	5	4	3	4	4	4	4	4	4	3	3	4	3	2	4	4	2
253	female	40	Fachhochschul- oder Hochschulreife	Gregor Gysi (Die Linke)	5	5	5	3	5	5	5	4	5	3	4	4	4	3	4	3	5	4	3	2	5	1	2	2	1	2	5	5	2	2	5	4	2
254	female	22	Fachhochschul- oder Hochschulreife	Angela Merkel (CSU)	4	5	4	2	4	4	4	4	4	2	2	3	4	4	5	4	3	5	1	4	4	4	4	3	4	2	4	3	1	1	1	4	1
255	male	59	Haupt- /(Volks-)schulabschluss	Horst Seehofer (CSU)	3	3	3	3	3	3	3	3	3	3	3	3	3	3	2	4	3	3	2	2	4	3	4	4	4	3	3	3	4	3	4	4	2
256	male	59	Fachhochschul- oder Hochschulreife	Angela Merkel (CSU)	3	4	4	4	5	5	5	3	4	2	1	4	1	4	4	4	5	4	4	3	5	5	5	4	2	3	4	4	1	1	2	3	1
257	female	62	Fachhochschul- oder Hochschulreife	Markus Soeder (CSU)	1	1	1	3	1	1	3	1	3	1	1	1	1	1	1	1	2	1	1	1	1	1	5	5	5	5	2	1	3	3	1	1	5
258	female	22	Fachhochschul- oder Hochschulreife	Olaf Scholz (SPD)	2	2	2	2	2	3	2	2	2	2	2	2	2	3	1	3	2	2	1	1	1	5	2	4	4	3	2	2	3	3	2	4	3
259	female	57	Realschule oder gleichwertiger Abschluss	Angela Merkel (CSU)	4	4	4	4	5	4	5	4	4	4	5	5	3	4	3	3	4	3	3	4	4	5	4	3	2	3	5	4	4	3	4	4	2
260	female	53	Haupt- /(Volks-)schulabschluss	Angela Merkel (CSU)	4	5	4	3	5	5	5	5	3	3	2	4	3	4	3	2	4	4	3	4	4	5	5	4	2	3	4	4	3	2	5	4	1
261	female	34	Fachhochschul- oder Hochschulreife	Horst Seehofer (CSU)	3	2	2	1	2	1	2	3	2	1	1	2	1	2	2	1	1	2	2	1	2	1	4	5	4	3	1	2	2	1	3	2	2
262	male	58	Realschule oder gleichwertiger Abschluss	Claudia Roth (Gruene)	4	4	4	1	4	2	4	3	3	3	3	4	2	3	3	3	2	3	3	3	2	2	4	4	2	4	3	3	3	3	4	4	3
263	female	25	Fachhochschul- oder Hochschulreife	Alice Weidel (AfD)	2	1	1	5	2	2	1	2	1	2	1	1	1	2	1	4	1	1	2	2	1	2	2	2	4	3	2	2	1	1	1	1	4
264	female	48	Realschule oder gleichwertiger Abschluss	Gregor Gysi (Die Linke)	4	4	4	3	4	4	4	2	4	3	1	3	4	3	3	4	3	2	3	3	5	4	4	4	2	3	3	4	2	2	5	4	3
265	male	54	Realschule oder gleichwertiger Abschluss	Horst Seehofer (CSU)	4	4	4	2	4	3	3	4	4	4	3	3	3	3	3	3	3	4	3	4	4	5	5	4	3	4	4	4	3	3	4	4	1
266	female	47	Fachhochschul- oder Hochschulreife	Olaf Scholz (SPD)	5	3	3	5	4	4	4	5	4	2	2	3	4	4	2	3	4	4	3	4	4	4	5	5	5	5	4	3	2	2	3	3	1
267	male	50	Realschule oder gleichwertiger Abschluss	Christian Lindner (FDP)	4	4	4	3	4	4	4	4	4	4	4	3	4	3	3	2	4	3	1	1	4	3	4	4	3	3	3	4	3	3	4	3	2
268	male	27	Fachhochschul- oder Hochschulreife	Olaf Scholz (SPD)	2	4	3	3	4	3	3	3	3	3	3	4	2	2	3	4	3	3	1	2	3	2	4	2	2	3	4	3	2	4	2	4	2
269	male	59	Fachhochschul- oder Hochschulreife	Robert Habeck (Gruene)	4	4	4	3	4	4	4	4	4	3	3	3	3	3	4	3	3	3	3	3	3	3	4	3	2	4	3	3	3	3	3	4	2
270	male	45	Realschule oder gleichwertiger Abschluss	Gregor Gysi (Die Linke)	4	4	3	3	4	5	5	4	3	3	2	2	3	3	3	4	2	2	2	2	4	3	3	3	4	3	2	4	2	2	4	4	3
271	male	35	Realschule oder gleichwertiger Abschluss	Robert Habeck (Gruene)	3	4	4	1	3	3	3	3	3	4	4	3	4	4	5	3	3	4	4	4	4	4	4	4	2	4	3	3	4	3	4	4	2
272	male	58	Haupt- /(Volks-)schulabschluss	Horst Seehofer (CSU)	4	3	3	4	4	3	3	2	2	2	2	3	2	4	2	4	3	3	1	2	3	4	4	4	3	4	3	4	4	4	5	5	4
273	female	27	Fachhochschul- oder Hochschulreife	Horst Seehofer (CSU)	5	5	4	3	5	5	5	3	3	4	3	4	3	4	3	4	1	2	1	2	1	2	5	5	4	5	5	5	3	5	4	3	3
274	male	56	Haupt- /(Volks-)schulabschluss	Angela Merkel (CSU)	4	4	4	2	4	4	4	4	4	4	4	4	4	4	4	2	4	4	4	4	4	4	4	3	2	2	4	4	4	4	4	4	2
275	female	74	Fachhochschul- oder Hochschulreife	Olaf Scholz (SPD)	3	3	4	3	3	4	4	3	3	3	3	2	2	3	3	3	3	3	4	4	4	4	4	3	5	3	3	3	2	3	4	3	3
276	female	58	Realschule oder gleichwertiger Abschluss	Gregor Gysi (Die Linke)	5	5	5	3	5	5	5	5	4	4	3	5	3	5	4	2	5	5	4	4	5	5	4	3	2	1	5	5	4	4	5	5	2
277	male	39	Fachhochschul- oder Hochschulreife	Heiko Maas (SPD)	2	2	3	2	2	3	2	3	2	2	2	2	2	3	3	4	2	2	2	2	2	2	3	3	4	3	3	2	2	2	2	2	4
278	male	55	Realschule oder gleichwertiger Abschluss	Alexander Gauland (AfD)	5	5	5	5	5	5	5	4	5	4	3	5	3	4	5	2	5	5	4	5	5	5	5	5	4	5	5	5	3	2	5	5	1
279	male	54	Haupt- /(Volks-)schulabschluss	Markus Soeder (CSU)	4	4	4	3	4	4	4	4	4	3	2	3	2	3	4	2	3	3	3	2	4	4	4	3	3	2	3	4	3	4	4	4	3
280	male	27	Realschule oder gleichwertiger Abschluss	Angela Merkel (CSU)	4	3	3	3	5	3	4	5	2	2	2	1	1	3	2	3	3	2	1	1	3	3	3	5	5	5	4	2	2	2	2	2	5
281	male	39	Realschule oder gleichwertiger Abschluss	Olaf Scholz (SPD)	1	1	2	1	1	1	1	2	2	3	2	2	1	2	2	3	2	2	1	1	1	1	4	5	5	4	4	1	4	2	1	2	4
282	male	53	Fachhochschul- oder Hochschulreife	Gregor Gysi (Die Linke)	5	5	4	4	5	5	5	3	4	3	3	3	2	4	4	3	3	3	3	3	4	4	4	5	3	3	3	5	2	3	5	4	3
283	male	73	Haupt- /(Volks-)schulabschluss	Angela Merkel (CSU)	3	4	4	2	5	3	5	3	3	5	4	4	5	5	4	3	2	3	4	3	5	5	3	4	2	4	4	4	5	5	4	5	2
284	male	52	Fachhochschul- oder Hochschulreife	Franziska Giffey (SDP)	3	3	2	2	3	2	3	2	3	2	1	1	2	2	1	1	3	3	2	2	3	3	5	5	4	5	2	3	3	3	1	2	4
285	male	67	Realschule oder gleichwertiger Abschluss	Angela Merkel (CSU)	3	3	4	4	3	5	4	3	3	3	2	3	3	3	3	3	3	2	2	2	4	4	4	4	3	3	2	2	2	2	4	4	3
286	female	22	Fachhochschul- oder Hochschulreife	Gregor Gysi (Die Linke)	3	3	3	3	3	3	3	3	3	3	3	3	3	3	3	3	3	2	3	3	3	3	4	5	3	3	3	3	3	3	3	3	3
287	male	61	Realschule oder gleichwertiger Abschluss	Christian Lindner (FDP)	1	2	4	3	5	2	5	4	2	1	1	2	1	2	1	1	1	2	3	2	1	1	5	4	5	4	4	3	4	4	5	3	2
288	female	43	Fachhochschul- oder Hochschulreife	Angela Merkel (CSU)	4	4	4	3	4	4	4	3	3	1	1	3	1	3	2	1	1	2	3	1	4	5	3	3	3	3	4	4	2	1	3	3	2
289	female	57	Fachhochschul- oder Hochschulreife	Christian Lindner (FDP)	4	4	4	4	4	5	4	5	1	3	3	3	3	4	2	3	5	5	2	2	1	1	5	5	2	5	3	2	4	3	3	3	2
290	male	70	Realschule oder gleichwertiger Abschluss	Claudia Roth (Gruene)	3	4	2	3	4	4	3	1	2	2	1	2	2	4	1	1	2	2	2	1	2	2	4	4	5	1	4	2	4	4	4	4	4
291	male	65	Haupt- /(Volks-)schulabschluss	Horst Seehofer (CSU)	3	1	3	4	3	2	2	2	2	2	3	2	2	2	2	4	2	2	2	3	3	4	4	3	3	3	2	2	2	2	2	3	4
292	female	48	Realschule oder gleichwertiger Abschluss	Franziska Giffey (SDP)	4	3	3	3	4	3	3	3	3	1	1	2	2	1	3	2	2	2	1	2	2	3	4	4	2	2	3	2	2	3	3	3	2
293	female	42	Realschule oder gleichwertiger Abschluss	Angela Merkel (CSU)	4	4	4	3	4	4	3	4	3	2	2	3	3	3	3	4	3	4	3	3	4	4	4	4	3	4	3	4	2	3	4	4	3
294	female	19	Fachhochschul- oder Hochschulreife	Angela Merkel (CSU)	3	3	3	3	4	3	4	3	3	1	1	3	3	3	4	2	2	3	4	3	5	5	4	4	4	3	3	4	1	2	3	2	1
295	female	21	Fachhochschul- oder Hochschulreife	Heiko Maas (SPD)	3	2	3	3	2	4	4	3	3	2	2	2	3	3	2	3	2	3	2	3	3	3	5	4	5	5	3	3	3	2	4	3	3
296	male	57	Realschule oder gleichwertiger Abschluss	Angela Merkel (CSU)	4	4	4	3	5	4	5	5	5	3	1	4	1	3	4	2	4	4	5	3	5	5	4	5	3	3	3	4	2	2	4	4	1
297	male	54	Fachhochschul- oder Hochschulreife	Heiko Maas (SPD)	3	3	3	3	3	3	3	3	3	3	3	3	3	3	3	3	3	3	3	3	3	3	3	3	3	3	3	3	3	3	3	3	3
298	female	57	Haupt- /(Volks-)schulabschluss	Angela Merkel (CSU)	4	4	3	3	3	3	4	4	4	3	2	2	3	2	3	4	3	3	2	2	4	4	4	4	4	2	3	4	2	2	3	3	3
299	female	54	Fachhochschul- oder Hochschulreife	Claudia Roth (Gruene)	2	2	2	3	2	3	3	2	3	3	2	2	2	3	4	4	2	3	1	3	5	2	3	4	5	4	3	3	2	1	1	2	4
300	female	31	Realschule oder gleichwertiger Abschluss	Angela Merkel (CSU)	5	4	4	3	4	4	5	5	4	2	1	3	3	5	3	2	1	3	3	4	5	5	4	4	3	3	4	5	2	2	4	4	2
301	female	26	Fachhochschul- oder Hochschulreife	Angela Merkel (CSU)	4	4	4	4	4	4	4	4	4	1	1	3	1	2	3	1	1	4	2	3	4	4	4	4	4	1	2	4	2	1	3	3	4
302	female	70	Realschule oder gleichwertiger Abschluss	Angela Merkel (CSU)	4	1	2	3	1	3	2	2	1	1	1	1	5	1	1	5	1	3	1	3	3	2	5	4	5	3	1	1	1	1	3	3	2
303	male	31	Realschule oder gleichwertiger Abschluss	Robert Habeck (Gruene)	2	2	2	4	3	3	4	2	3	2	4	3	2	2	3	3	3	2	4	4	2	3	3	3	3	3	3	3	2	3	3	3	4
304	female	40	Fachhochschul- oder Hochschulreife	Angela Merkel (CSU)	4	3	4	2	4	4	5	4	3	2	2	2	1	2	2	2	3	2	3	4	4	4	4	4	4	4	2	3	2	2	2	2	2
305	female	51	Fachhochschul- oder Hochschulreife	Alexander Gauland (AfD)	5	5	4	3	5	5	5	3	3	3	3	3	5	3	4	3	3	3	2	3	5	5	4	4	3	3	3	5	3	2	4	5	2
306	male	31	Fachhochschul- oder Hochschulreife	Franziska Giffey (SDP)	4	4	4	3	4	3	4	2	3	2	2	4	4	4	4	2	2	4	3	4	2	3	4	2	4	3	4	3	5	2	3	4	4
307	female	67	Realschule oder gleichwertiger Abschluss	Alexander Gauland (AfD)	3	3	1	3	2	3	3	1	2	1	1	1	1	1	1	1	1	1	1	3	2	2	3	3	5	3	3	1	2	1	3	3	4
308	female	18	Fachhochschul- oder Hochschulreife	Angela Merkel (CSU)	3	3	4	3	3	4	4	3	4	2	4	2	2	3	4	5	3	4	2	3	4	5	4	4	4	2	3	3	3	2	4	4	3
309	female	46	Haupt- /(Volks-)schulabschluss	Markus Soeder (CSU)	2	2	3	3	2	3	1	4	2	2	2	3	2	3	2	2	3	3	2	2	3	3	3	4	4	4	3	2	3	2	2	3	2
310	female	49	Fachhochschul- oder Hochschulreife	Horst Seehofer (CSU)	1	1	1	5	1	3	1	1	1	1	1	1	1	2	1	5	1	1	1	1	1	1	5	5	5	5	1	1	1	1	1	1	5
311	female	56	Fachhochschul- oder Hochschulreife	Olaf Scholz (SPD)	4	4	4	3	3	4	2	4	4	3	2	3	2	3	2	4	4	3	3	3	3	3	3	4	4	3	3	3	3	2	3	4	2
312	female	36	Haupt- /(Volks-)schulabschluss	Angela Merkel (CSU)	1	1	1	5	1	1	1	1	1	1	1	1	1	1	1	5	1	1	1	1	1	1	1	1	5	1	1	1	1	1	1	1	5
313	male	59	Haupt- /(Volks-)schulabschluss	Robert Habeck (Gruene)	2	1	2	1	1	4	3	1	1	1	1	1	1	3	1	1	1	1	1	2	1	1	3	5	5	5	1	1	1	1	2	3	1
314	male	57	Realschule oder gleichwertiger Abschluss	Gregor Gysi (Die Linke)	5	4	5	5	5	5	5	5	5	3	1	4	5	3	5	3	5	3	3	5	5	5	3	5	3	3	4	5	3	3	5	5	3
315	male	67	Haupt- /(Volks-)schulabschluss	Horst Seehofer (CSU)	2	3	3	3	2	3	2	3	3	3	2	3	2	3	3	3	3	3	2	3	3	2	4	3	4	2	2	2	3	2	3	3	4
316	male	38	Haupt- /(Volks-)schulabschluss	Robert Habeck (Gruene)	2	4	1	3	3	2	2	1	2	1	1	2	1	2	1	1	2	3	1	3	1	4	5	5	5	4	2	2	2	2	3	2	2
317	female	66	Realschule oder gleichwertiger Abschluss	Angela Merkel (CSU)	4	4	4	2	4	4	4	4	4	4	3	4	4	4	4	1	4	4	3	3	4	4	4	4	2	4	4	4	4	4	4	4	2
318	male	44	Realschule oder gleichwertiger Abschluss	Horst Seehofer (CSU)	3	3	2	3	3	2	3	3	2	3	3	3	2	4	3	3	2	3	3	2	4	2	3	3	3	4	3	4	3	3	5	2	4
319	female	20	Fachhochschul- oder Hochschulreife	Horst Seehofer (CSU)	3	4	2	3	3	3	2	4	4	2	2	2	2	3	2	2	4	3	2	3	3	3	5	4	5	4	3	2	1	2	2	3	3
320	female	26	Realschule oder gleichwertiger Abschluss	Christian Lindner (FDP)	4	4	4	3	4	4	3	4	4	2	2	3	3	3	4	2	2	3	3	2	4	4	4	3	3	3	4	3	3	3	2	4	3
321	female	52	Fachhochschul- oder Hochschulreife	Heiko Maas (SPD)	3	3	3	2	3	3	3	3	3	3	2	3	1	3	2	2	3	3	2	3	4	3	5	5	5	4	3	3	2	2	4	4	2
322	female	39	Fachhochschul- oder Hochschulreife	Heiko Maas (SPD)	3	3	4	3	3	4	4	4	3	4	4	4	3	4	3	3	3	3	3	3	4	4	4	5	4	3	3	4	3	2	4	4	3
323	female	44	Realschule oder gleichwertiger Abschluss	Markus Soeder (CSU)	4	4	5	4	5	4	5	4	5	5	4	4	4	4	4	3	3	4	4	5	4	5	3	2	2	2	5	5	3	4	5	5	2
324	male	67	Haupt- /(Volks-)schulabschluss	Markus Soeder (CSU)	5	5	4	2	5	5	5	4	4	4	4	4	5	4	4	1	4	4	5	4	5	5	4	4	2	4	4	5	4	4	5	4	1
325	male	45	Realschule oder gleichwertiger Abschluss	Angela Merkel (CSU)	3	3	3	3	3	3	3	3	3	2	2	3	3	3	3	2	3	3	3	2	3	3	3	3	3	3	3	3	2	2	3	3	3
326	male	43	Realschule oder gleichwertiger Abschluss	Robert Habeck (Gruene)	1	1	1	5	1	5	1	5	1	1	1	1	1	1	1	3	1	1	1	1	1	1	5	5	5	5	1	1	5	5	5	5	5
327	female	25	Fachhochschul- oder Hochschulreife	Markus Soeder (CSU)	4	4	4	3	5	4	4	3	3	2	2	2	2	2	3	4	3	3	1	3	5	3	4	2	5	3	1	3	3	3	4	4	1
328	male	50	Realschule oder gleichwertiger Abschluss	Horst Seehofer (CSU)	5	3	4	1	5	3	4	1	2	1	1	1	1	3	1	2	1	3	1	1	4	2	5	4	4	4	3	2	3	2	4	3	2
329	male	65	Fachhochschul- oder Hochschulreife	Christian Lindner (FDP)	2	2	3	2	3	4	3	2	3	2	1	2	3	1	1	4	2	3	1	2	3	4	4	5	5	4	3	4	2	4	3	2	5
330	male	65	Haupt- /(Volks-)schulabschluss	Horst Seehofer (CSU)	2	2	3	3	3	4	2	3	4	2	2	3	2	3	2	3	3	3	3	2	4	4	5	5	2	4	3	3	2	3	3	2	2
331	male	56	Fachhochschul- oder Hochschulreife	Robert Habeck (Gruene)	4	4	4	4	4	5	4	4	4	3	3	4	3	4	4	2	4	3	4	4	4	4	2	3	2	3	4	4	3	2	3	4	2
332	male	59	Realschule oder gleichwertiger Abschluss	Gregor Gysi (Die Linke)	3	3	3	3	3	4	1	5	1	1	1	2	4	1	1	1	1	1	1	1	2	1	5	5	5	3	4	3	3	1	4	3	2
333	female	70	Haupt- /(Volks-)schulabschluss	Heiko Maas (SPD)	4	3	4	4	3	3	4	4	3	4	2	3	3	3	3	4	3	2	1	3	3	3	3	2	3	2	4	2	3	4	4	4	3
334	male	53	Fachhochschul- oder Hochschulreife	Gregor Gysi (Die Linke)	4	3	3	4	4	4	4	3	3	3	3	3	4	4	3	4	3	3	4	3	4	4	4	4	4	5	4	4	3	4	4	4	3
335	female	42	Fachhochschul- oder Hochschulreife	Claudia Roth (Gruene)	4	3	4	4	4	4	4	2	3	2	2	3	2	2	2	4	3	3	2	1	3	3	4	4	3	3	2	3	3	3	4	5	3
336	male	59	Realschule oder gleichwertiger Abschluss	Franziska Giffey (SDP)	4	4	4	5	4	4	3	3	4	2	2	4	2	3	3	2	4	1	2	4	4	5	4	3	3	2	4	4	3	2	4	4	2
337	male	50	Realschule oder gleichwertiger Abschluss	Markus Soeder (CSU)	4	3	4	3	4	5	4	4	4	4	2	3	3	4	2	2	3	3	2	3	4	3	5	5	3	3	4	3	1	3	4	4	1
338	male	66	Fachhochschul- oder Hochschulreife	Horst Seehofer (CSU)	5	5	5	3	4	5	4	5	5	4	4	5	4	4	5	2	5	4	4	3	5	5	5	4	1	2	4	5	4	4	5	5	2
339	male	59	Haupt- /(Volks-)schulabschluss	Horst Seehofer (CSU)	1	1	1	1	1	5	1	1	1	1	1	1	1	1	1	3	1	1	1	1	1	1	5	5	5	5	1	1	5	1	5	1	5
340	male	46	Realschule oder gleichwertiger Abschluss	Olaf Scholz (SPD)	2	2	3	3	3	3	3	3	2	3	1	3	2	3	2	3	3	2	3	2	4	4	4	4	4	3	2	2	2	2	2	3	4
341	male	56	Haupt- /(Volks-)schulabschluss	Angela Merkel (CSU)	3	4	4	2	4	4	4	2	4	3	1	1	3	3	1	3	3	3	1	3	4	3	2	4	4	4	3	3	3	3	3	3	3
342	female	55	Realschule oder gleichwertiger Abschluss	Alice Weidel (AfD)	4	4	4	3	4	4	4	3	3	1	1	3	4	3	2	5	1	3	3	4	3	4	5	4	3	3	3	4	3	4	4	4	3
343	female	59	Fachhochschul- oder Hochschulreife	Markus Soeder (CSU)	3	3	3	2	3	3	2	3	3	3	2	3	2	3	3	2	3	3	2	2	4	2	4	3	3	3	2	2	4	3	4	3	3
344	female	20	Haupt- /(Volks-)schulabschluss	Olaf Scholz (SPD)	4	2	4	3	4	3	3	3	3	3	2	1	2	3	1	2	3	4	3	4	5	3	4	3	5	2	1	2	4	3	2	1	2
345	male	45	Fachhochschul- oder Hochschulreife	Horst Seehofer (CSU)	2	1	3	2	3	2	2	2	1	1	1	2	1	1	2	2	2	2	1	1	3	2	4	4	5	3	2	2	3	3	1	3	5
346	female	23	Fachhochschul- oder Hochschulreife	Alexander Gauland (AfD)	3	4	4	3	3	4	3	3	5	3	3	4	4	3	3	2	5	3	3	3	4	4	4	4	1	5	4	5	5	3	4	4	4
347	female	26	Fachhochschul- oder Hochschulreife	Christian Lindner (FDP)	1	1	2	3	1	3	2	2	4	3	2	3	2	2	3	3	3	3	4	3	3	5	4	3	4	2	4	3	4	2	3	4	3
348	female	34	Haupt- /(Volks-)schulabschluss	Angela Merkel (CSU)	2	3	2	5	3	3	4	3	3	1	1	1	1	3	3	1	3	2	1	1	4	4	5	4	5	4	2	3	1	3	3	3	2
349	male	71	Haupt- /(Volks-)schulabschluss	Gregor Gysi (Die Linke)	5	3	4	3	4	5	4	2	4	3	3	3	3	3	2	2	3	3	3	5	5	5	5	4	4	1	3	5	3	3	5	5	2
350	female	40	Fachhochschul- oder Hochschulreife	Horst Seehofer (CSU)	3	3	2	2	3	3	3	3	2	3	3	2	3	2	3	4	3	3	2	3	3	2	4	3	4	3	3	3	3	3	3	3	3
351	female	41	Fachhochschul- oder Hochschulreife	Alexander Gauland (AfD)	5	1	3	3	1	1	1	1	1	3	3	3	1	3	1	3	1	1	1	3	1	1	1	1	3	1	1	1	3	1	5	3	1
352	female	41	Fachhochschul- oder Hochschulreife	Christian Lindner (FDP)	3	3	4	3	4	4	4	3	4	1	1	3	2	3	4	2	1	4	3	4	4	4	4	4	4	3	3	4	1	2	2	4	4
353	male	29	Realschule oder gleichwertiger Abschluss	Olaf Scholz (SPD)	4	4	4	2	3	3	4	4	4	4	4	4	4	4	4	2	4	4	4	4	4	4	4	4	2	4	4	4	4	3	4	4	2
354	male	25	Fachhochschul- oder Hochschulreife	Gregor Gysi (Die Linke)	5	4	4	3	4	5	5	5	5	2	3	4	2	4	5	4	5	5	3	4	5	4	5	5	3	3	5	4	2	2	5	5	2
355	female	20	Realschule oder gleichwertiger Abschluss	Angela Merkel (CSU)	3	3	3	1	3	3	3	3	3	1	1	1	1	3	1	1	3	2	1	2	4	4	5	5	5	3	3	4	2	3	3	3	3
356	female	18	Realschule oder gleichwertiger Abschluss	Horst Seehofer (CSU)	3	3	3	4	3	3	3	3	2	2	2	3	2	3	2	2	2	2	2	2	3	3	3	3	4	3	3	3	2	2	3	3	3
357	male	72	Haupt- /(Volks-)schulabschluss	Claudia Roth (Gruene)	5	4	5	3	5	5	5	4	4	3	3	4	4	4	4	3	5	4	5	5	5	5	5	5	2	3	4	5	5	5	5	5	3
358	female	27	Haupt- /(Volks-)schulabschluss	Horst Seehofer (CSU)	5	5	5	1	5	5	5	5	5	5	1	5	5	5	5	1	5	5	5	5	5	5	5	5	1	5	5	5	5	5	5	5	1
359	female	28	Realschule oder gleichwertiger Abschluss	Christian Lindner (FDP)	3	1	1	5	1	1	2	1	1	1	1	1	1	1	1	5	1	1	1	1	1	1	1	1	5	1	1	1	1	4	1	1	5
360	female	18	Fachhochschul- oder Hochschulreife	Angela Merkel (CSU)	4	4	3	3	3	4	4	4	3	1	1	2	3	4	2	2	3	3	2	2	5	5	4	4	4	2	3	4	1	1	3	2	2
361	male	62	Haupt- /(Volks-)schulabschluss	Horst Seehofer (CSU)	3	3	3	2	3	3	3	3	3	4	3	3	3	2	2	3	2	2	4	3	2	5	5	5	3	4	2	3	3	3	3	2	2
362	male	64	Realschule oder gleichwertiger Abschluss	Gregor Gysi (Die Linke)	4	4	4	3	4	4	4	4	3	3	2	3	3	3	4	3	3	3	3	3	4	4	3	4	3	3	3	4	2	3	4	4	2
363	male	30	Fachhochschul- oder Hochschulreife	Angela Merkel (CSU)	3	3	3	2	3	3	4	4	4	3	3	3	3	3	3	3	3	3	3	3	4	3	5	5	3	2	3	3	3	3	3	3	3
364	female	39	Fachhochschul- oder Hochschulreife	Angela Merkel (CSU)	5	2	5	3	3	4	4	4	4	4	4	5	4	4	4	2	5	5	4	5	5	3	5	5	2	5	4	4	3	5	2	4	1
365	female	49	Haupt- /(Volks-)schulabschluss	Robert Habeck (Gruene)	3	5	5	3	4	4	4	4	4	2	4	3	2	3	3	3	3	3	2	3	4	5	5	5	2	4	3	5	3	3	4	4	3
366	male	59	Realschule oder gleichwertiger Abschluss	Heiko Maas (SPD)	3	3	4	4	3	3	3	3	4	3	2	3	2	3	3	2	2	3	4	4	3	4	4	4	3	4	2	4	3	2	3	3	2
367	female	50	Realschule oder gleichwertiger Abschluss	Claudia Roth (Gruene)	4	4	5	4	4	5	4	4	4	2	2	4	2	4	5	3	5	3	3	4	4	3	4	4	4	3	4	4	3	3	4	4	4
368	female	50	Fachhochschul- oder Hochschulreife	Angela Merkel (CSU)	5	3	3	1	4	5	4	3	3	1	1	2	2	1	2	2	2	3	3	1	4	3	3	5	4	3	4	3	1	2	3	3	2
369	male	48	Realschule oder gleichwertiger Abschluss	Gregor Gysi (Die Linke)	3	4	4	3	4	4	3	4	4	4	3	3	3	3	4	3	5	3	3	3	4	4	3	2	3	2	3	4	4	3	5	5	3
370	female	45	Fachhochschul- oder Hochschulreife	Angela Merkel (CSU)	5	4	5	3	4	4	4	5	4	2	2	3	2	4	4	2	3	3	3	4	5	5	5	5	4	4	3	4	2	3	3	3	1
371	male	58	Haupt- /(Volks-)schulabschluss	Franziska Giffey (SDP)	2	2	3	3	4	4	1	2	3	1	4	3	1	3	2	2	3	2	2	4	3	2	3	1	3	2	3	2	3	1	2	2	4
372	female	18	Fachhochschul- oder Hochschulreife	Alexander Gauland (AfD)	3	3	2	3	5	3	3	3	1	3	3	1	5	1	1	3	2	1	1	1	1	1	3	5	5	3	4	1	3	3	5	4	2
373	female	36	Fachhochschul- oder Hochschulreife	Angela Merkel (CSU)	4	3	4	2	5	4	5	4	4	2	1	3	2	3	3	2	4	2	3	2	4	5	3	2	3	3	4	4	1	1	3	3	1
374	male	58	Fachhochschul- oder Hochschulreife	Olaf Scholz (SPD)	2	3	3	3	4	3	3	3	2	3	1	3	2	3	3	3	2	3	1	1	3	4	5	5	5	1	2	3	2	3	4	1	4
375	female	49	Fachhochschul- oder Hochschulreife	Gregor Gysi (Die Linke)	5	3	4	3	5	5	5	3	3	3	3	4	4	3	4	3	4	3	1	1	3	5	5	5	5	3	5	4	3	3	4	4	4
376	male	50	Haupt- /(Volks-)schulabschluss	Christian Lindner (FDP)	1	1	1	1	1	1	1	1	1	1	1	1	1	1	1	1	1	1	1	1	1	1	5	5	5	1	1	1	1	1	1	1	5
377	female	58	Fachhochschul- oder Hochschulreife	Angela Merkel (CSU)	4	3	1	1	1	2	1	5	1	1	1	1	2	1	1	1	3	3	1	3	3	4	5	5	5	5	3	2	1	1	2	1	3
378	male	56	Realschule oder gleichwertiger Abschluss	Olaf Scholz (SPD)	4	1	1	3	3	3	2	1	1	1	2	1	2	1	1	3	1	1	1	1	1	1	4	3	5	3	1	2	2	2	3	1	2
379	female	28	Fachhochschul- oder Hochschulreife	Heiko Maas (SPD)	4	4	3	4	4	3	4	3	4	2	2	3	3	3	4	4	4	3	2	2	4	4	4	3	2	3	4	4	2	2	3	4	5
380	female	51	Fachhochschul- oder Hochschulreife	Horst Seehofer (CSU)	3	3	3	3	3	3	3	3	3	3	3	3	3	3	3	3	3	3	3	3	3	3	3	3	3	3	3	3	3	3	3	3	3
381	male	58	Realschule oder gleichwertiger Abschluss	Franziska Giffey (SDP)	4	4	3	4	4	3	4	3	3	3	3	4	4	3	3	3	3	3	3	3	4	4	3	4	3	3	3	4	3	3	4	3	3
382	female	21	Fachhochschul- oder Hochschulreife	Markus Soeder (CSU)	5	5	4	3	3	4	5	1	3	2	2	4	2	2	5	3	2	1	1	3	3	3	4	4	4	3	1	1	2	1	5	4	1
383	female	47	Fachhochschul- oder Hochschulreife	Markus Soeder (CSU)	3	3	3	3	3	5	3	3	3	2	2	2	2	3	2	2	2	3	1	2	3	2	4	2	4	4	2	2	2	3	3	4	3
384	female	47	Haupt- /(Volks-)schulabschluss	Alexander Gauland (AfD)	4	4	4	4	4	4	4	5	4	3	2	4	2	4	4	4	4	4	5	4	5	5	4	5	2	2	4	4	4	2	5	4	2
385	female	37	Fachhochschul- oder Hochschulreife	Angela Merkel (CSU)	3	3	4	4	4	4	4	3	3	1	1	4	2	4	3	1	4	3	3	4	4	4	4	5	4	4	3	3	2	1	4	4	2
386	male	53	Fachhochschul- oder Hochschulreife	Markus Soeder (CSU)	4	1	3	2	2	4	2	4	3	2	1	2	1	2	1	2	2	2	2	3	4	3	4	3	3	3	3	1	1	2	4	3	2
387	male	46	Haupt- /(Volks-)schulabschluss	Markus Soeder (CSU)	4	4	2	3	4	4	2	3	3	2	2	3	2	2	2	4	3	2	2	2	3	3	4	4	4	4	4	3	4	3	4	3	4
388	male	51	Realschule oder gleichwertiger Abschluss	Alexander Gauland (AfD)	4	4	4	3	4	5	5	4	5	3	3	4	4	4	4	3	4	4	4	4	4	4	4	4	2	2	3	4	3	3	5	5	2
389	female	32	Fachhochschul- oder Hochschulreife	Angela Merkel (CSU)	3	3	3	3	3	4	4	3	3	2	1	3	2	3	3	4	4	3	3	3	3	4	4	4	5	4	4	3	2	2	3	3	3
390	female	25	Realschule oder gleichwertiger Abschluss	Angela Merkel (CSU)	4	5	4	3	4	5	4	4	4	2	1	4	2	3	5	2	1	4	3	4	5	5	4	3	3	1	3	5	4	2	4	4	3
391	female	24	Fachhochschul- oder Hochschulreife	Olaf Scholz (SPD)	3	2	3	2	2	2	3	3	2	2	1	1	1	2	2	1	3	2	2	3	3	3	3	4	4	4	1	1	2	1	2	2	4
392	female	37	Realschule oder gleichwertiger Abschluss	Olaf Scholz (SPD)	2	2	2	3	2	2	2	3	3	2	2	3	2	3	3	3	2	2	1	2	2	1	4	5	4	2	2	1	2	2	3	2	3
393	male	51	Fachhochschul- oder Hochschulreife	Olaf Scholz (SPD)	4	3	3	3	4	4	3	4	3	2	2	2	3	2	3	2	2	3	1	2	4	3	4	4	3	3	3	3	2	3	2	3	2
394	male	40	Fachhochschul- oder Hochschulreife	Alexander Gauland (AfD)	1	1	1	5	1	1	1	1	1	1	1	1	1	1	1	5	1	1	1	1	1	1	1	1	5	1	1	1	1	1	1	1	5
395	female	40	Realschule oder gleichwertiger Abschluss	Gregor Gysi (Die Linke)	3	2	4	2	3	3	3	3	3	1	3	1	4	1	3	3	2	3	1	2	3	2	4	4	5	3	2	1	3	3	3	2	4
396	female	29	Fachhochschul- oder Hochschulreife	Robert Habeck (Gruene)	4	3	4	2	4	5	4	3	3	3	3	2	4	3	2	3	2	3	4	4	3	3	4	5	5	5	2	3	2	2	4	4	3
397	female	38	Fachhochschul- oder Hochschulreife	Christian Lindner (FDP)	3	3	4	3	4	4	5	3	4	2	3	2	3	3	4	4	3	3	3	3	2	3	5	4	3	4	4	4	2	2	5	3	1
398	female	18	Fachhochschul- oder Hochschulreife	Markus Soeder (CSU)	3	4	3	3	3	4	4	3	2	3	4	3	4	3	4	4	2	3	4	4	4	4	4	3	3	3	3	4	4	3	2	4	3
399	female	28	Realschule oder gleichwertiger Abschluss	Angela Merkel (CSU)	3	3	3	3	3	4	4	4	3	1	2	3	3	3	4	2	1	2	1	1	4	4	4	5	5	4	3	4	1	1	2	3	2
400	female	27	Fachhochschul- oder Hochschulreife	Angela Merkel (CSU)	3	2	3	2	5	4	2	4	3	1	2	2	2	2	4	2	2	3	2	2	5	5	5	5	4	3	4	5	1	1	3	3	1
401	male	28	Fachhochschul- oder Hochschulreife	Franziska Giffey (SDP)	3	3	3	2	2	2	1	2	2	1	2	2	1	3	1	4	3	3	4	2	2	2	5	5	5	5	3	2	1	1	1	3	5
402	female	27	Fachhochschul- oder Hochschulreife	Olaf Scholz (SPD)	3	3	5	4	4	4	4	4	4	3	3	4	4	4	4	3	3	4	1	3	4	4	5	3	3	2	3	4	2	4	5	4	3
403	female	55	Fachhochschul- oder Hochschulreife	Angela Merkel (CSU)	3	4	4	3	5	5	5	4	4	3	1	3	2	3	4	1	4	3	3	2	4	5	4	4	4	3	4	4	1	1	3	3	1
404	male	29	Fachhochschul- oder Hochschulreife	Angela Merkel (CSU)	4	4	5	3	5	5	4	5	5	3	3	5	4	4	4	3	4	3	4	4	5	5	5	5	3	4	4	5	4	3	5	5	2
405	male	33	Fachhochschul- oder Hochschulreife	Franziska Giffey (SDP)	4	4	4	3	3	3	3	4	4	3	1	3	2	3	3	2	4	2	1	2	4	4	3	3	3	3	3	4	2	1	4	4	2
406	female	37	Fachhochschul- oder Hochschulreife	Gregor Gysi (Die Linke)	4	3	2	3	4	4	4	2	3	1	1	1	2	3	3	2	3	3	1	3	4	3	4	5	3	4	2	5	1	2	5	4	1
407	male	39	Fachhochschul- oder Hochschulreife	Markus Soeder (CSU)	4	4	5	3	5	5	5	5	4	2	3	4	3	5	4	4	3	4	4	2	4	3	5	5	3	3	3	5	3	4	5	5	2
408	male	34	Fachhochschul- oder Hochschulreife	Claudia Roth (Gruene)	1	1	2	4	1	4	2	3	1	3	3	3	2	3	1	3	1	3	3	2	3	2	4	3	2	4	3	1	3	5	2	3	5
409	female	25	Fachhochschul- oder Hochschulreife	Angela Merkel (CSU)	3	3	2	3	3	3	3	2	3	3	2	2	2	3	3	3	4	3	1	2	4	4	4	4	4	4	2	4	2	2	3	3	3
410	male	28	Fachhochschul- oder Hochschulreife	Alexander Gauland (AfD)	4	5	3	3	4	4	5	3	3	1	1	2	1	2	1	2	1	1	1	1	3	3	3	3	4	3	4	4	4	4	5	5	4
411	female	23	Fachhochschul- oder Hochschulreife	Gregor Gysi (Die Linke)	5	3	4	3	3	4	5	3	3	3	3	3	2	3	3	3	3	3	2	4	2	4	4	3	4	4	3	4	3	3	3	4	3
412	female	19	Fachhochschul- oder Hochschulreife	Angela Merkel (CSU)	3	4	4	4	4	5	5	4	5	2	4	4	2	1	5	3	4	3	1	2	5	5	5	4	4	1	1	5	2	2	3	5	4
413	female	33	Fachhochschul- oder Hochschulreife	Heiko Maas (SPD)	4	3	4	1	4	4	4	3	4	3	2	3	2	3	4	2	3	4	1	3	3	4	4	4	5	4	3	3	2	3	3	3	3
414	female	32	Fachhochschul- oder Hochschulreife	Markus Soeder (CSU)	3	4	4	3	3	3	3	2	2	3	3	3	2	3	3	3	3	3	2	2	2	4	2	3	3	3	2	4	2	2	3	3	2
415	female	37	Fachhochschul- oder Hochschulreife	Angela Merkel (CSU)	3	3	3	3	3	3	3	4	3	2	2	3	2	3	3	4	3	3	3	2	3	3	3	4	4	3	3	3	2	2	2	3	3
416	female	40	Realschule oder gleichwertiger Abschluss	Angela Merkel (CSU)	4	3	4	2	4	4	4	4	4	2	2	3	2	3	2	2	3	3	2	3	4	4	3	4	3	3	3	3	2	2	3	4	3
417	female	40	Realschule oder gleichwertiger Abschluss	Markus Soeder (CSU)	3	3	4	3	4	4	4	4	4	4	2	3	3	4	4	3	2	3	3	3	4	3	3	3	2	2	4	3	2	2	4	4	3
418	male	44	Fachhochschul- oder Hochschulreife	Robert Habeck (Gruene)	5	4	4	4	4	4	4	4	4	3	3	3	4	4	3	3	4	3	4	4	4	5	4	5	2	2	3	4	2	3	4	4	2
419	male	50	Realschule oder gleichwertiger Abschluss	Alexander Gauland (AfD)	1	3	2	5	3	1	2	1	1	3	1	1	3	1	1	2	1	1	1	1	1	1	3	4	5	4	1	1	1	1	3	3	5
420	female	44	Realschule oder gleichwertiger Abschluss	Heiko Maas (SPD)	3	3	3	3	3	3	3	3	3	3	3	3	3	3	3	3	3	3	3	3	3	3	3	3	5	3	3	3	3	3	3	3	3
421	female	43	Fachhochschul- oder Hochschulreife	Angela Merkel (CSU)	4	5	5	3	5	5	5	5	5	3	2	4	3	4	3	2	4	5	4	3	4	4	5	5	4	4	5	4	2	2	3	4	1
422	female	34	Fachhochschul- oder Hochschulreife	Markus Soeder (CSU)	2	3	3	2	3	4	2	2	3	3	2	3	2	1	2	4	3	3	3	3	3	4	5	5	5	5	3	3	1	1	4	3	3
423	female	58	Realschule oder gleichwertiger Abschluss	Alexander Gauland (AfD)	5	5	5	5	5	5	5	5	5	5	3	5	5	1	5	1	5	5	5	5	5	5	5	5	1	5	3	5	5	5	5	5	1
424	male	27	Fachhochschul- oder Hochschulreife	Horst Seehofer (CSU)	2	4	2	2	4	4	2	3	3	2	4	3	3	3	2	3	2	3	3	3	2	3	2	4	3	3	3	4	2	2	3	4	3
425	female	20	Fachhochschul- oder Hochschulreife	Angela Merkel (CSU)	5	5	5	4	5	5	5	4	5	2	1	4	4	4	5	2	4	4	3	4	5	5	4	4	3	2	3	5	1	2	4	4	3
426	male	37	Fachhochschul- oder Hochschulreife	Claudia Roth (Gruene)	4	4	4	3	5	4	4	4	3	3	3	3	3	3	3	3	3	4	2	5	4	5	4	3	4	3	3	5	3	4	4	4	3
427	male	36	Fachhochschul- oder Hochschulreife	Heiko Maas (SPD)	4	4	4	3	4	4	4	4	4	3	3	3	3	4	3	4	4	4	4	3	3	3	4	4	2	4	3	3	3	2	3	4	3
428	female	54	Realschule oder gleichwertiger Abschluss	Angela Merkel (CSU)	3	2	2	5	3	3	2	3	3	1	2	2	2	2	2	1	2	4	2	2	3	3	4	3	4	4	3	2	2	2	2	2	3
429	female	35	Fachhochschul- oder Hochschulreife	Angela Merkel (CSU)	5	5	4	5	5	5	5	5	5	4	2	5	3	5	5	3	4	5	5	5	5	5	5	5	3	5	5	5	1	2	5	4	1
430	male	45	Fachhochschul- oder Hochschulreife	Horst Seehofer (CSU)	3	2	3	1	2	3	4	3	2	1	1	3	1	2	1	2	1	2	4	3	1	1	5	5	3	2	2	1	2	2	2	1	3
431	female	22	Realschule oder gleichwertiger Abschluss	Angela Merkel (CSU)	1	2	2	3	2	1	2	1	3	1	1	1	1	3	1	2	1	1	1	2	3	3	5	5	5	1	2	1	1	1	2	3	3
432	male	32	Fachhochschul- oder Hochschulreife	Christian Lindner (FDP)	3	3	3	1	3	4	2	3	2	3	3	3	2	3	4	2	4	3	2	4	4	4	4	4	4	4	4	3	3	2	3	4	2
433	female	27	Fachhochschul- oder Hochschulreife	Angela Merkel (CSU)	3	3	3	2	3	3	4	3	4	2	1	1	2	3	3	5	2	2	1	2	4	3	3	4	4	4	2	3	1	2	3	3	3
434	female	20	Fachhochschul- oder Hochschulreife	Alice Weidel (AfD)	2	2	2	4	3	4	4	2	1	2	2	2	4	2	1	4	1	1	1	1	2	2	5	5	4	5	4	2	3	4	4	3	4
435	male	43	Fachhochschul- oder Hochschulreife	Claudia Roth (Gruene)	3	3	4	3	4	4	4	3	4	1	1	3	2	3	3	1	3	3	4	5	4	4	4	4	3	4	3	4	2	4	4	4	3
436	male	38	Fachhochschul- oder Hochschulreife	Gregor Gysi (Die Linke)	3	3	4	4	4	3	3	2	2	4	2	2	2	3	1	3	2	2	2	3	4	4	4	3	3	4	3	2	3	3	2	3	4
437	male	26	Fachhochschul- oder Hochschulreife	Heiko Maas (SPD)	3	3	3	3	2	3	3	3	3	3	4	3	2	4	3	3	3	3	2	3	3	4	3	3	4	4	3	3	3	2	3	4	3
438	male	26	Realschule oder gleichwertiger Abschluss	Robert Habeck (Gruene)	2	2	4	3	2	3	2	1	2	2	2	2	2	2	3	2	1	2	2	2	2	3	4	4	4	3	1	3	4	2	4	4	5
439	male	24	Fachhochschul- oder Hochschulreife	Alice Weidel (AfD)	3	2	3	2	3	5	1	2	3	2	2	3	2	3	1	2	2	2	1	1	2	1	2	4	4	2	3	3	3	5	5	4	2
440	female	32	Realschule oder gleichwertiger Abschluss	Claudia Roth (Gruene)	4	4	3	3	4	3	4	4	3	3	3	3	2	3	2	3	3	2	1	3	4	2	5	2	4	3	4	4	2	3	4	4	3
441	female	58	Realschule oder gleichwertiger Abschluss	Horst Seehofer (CSU)	4	5	5	3	4	4	4	5	5	2	1	3	3	4	3	2	2	3	1	3	5	5	4	3	2	3	3	5	2	3	5	5	2
442	male	32	Fachhochschul- oder Hochschulreife	Heiko Maas (SPD)	5	5	4	3	4	5	3	5	4	1	1	4	2	3	5	1	4	3	3	4	3	5	2	3	1	2	4	3	1	1	3	4	2
443	male	18	Realschule oder gleichwertiger Abschluss	Angela Merkel (CSU)	3	3	3	3	3	3	3	3	3	3	3	3	3	3	3	3	3	3	3	3	3	3	3	3	3	3	3	3	3	3	3	3	3
444	female	27	Realschule oder gleichwertiger Abschluss	Robert Habeck (Gruene)	3	3	3	3	3	4	3	2	2	3	2	3	2	3	3	3	2	2	1	2	4	4	4	3	4	2	3	3	2	2	4	4	4
445	female	54	Realschule oder gleichwertiger Abschluss	Angela Merkel (CSU)	3	4	4	3	3	4	3	4	3	2	1	2	2	3	2	1	3	2	1	3	5	4	4	4	2	3	3	4	2	3	4	4	2
446	female	33	Fachhochschul- oder Hochschulreife	Gregor Gysi (Die Linke)	3	3	3	4	3	4	2	3	3	4	4	3	4	3	2	3	5	4	2	3	4	4	4	4	4	3	2	4	2	3	4	3	3
447	female	35	Realschule oder gleichwertiger Abschluss	Markus Soeder (CSU)	3	3	3	3	3	4	2	4	3	2	2	3	2	2	4	3	2	3	2	2	2	3	4	4	5	3	3	3	3	2	4	4	3
448	female	41	Realschule oder gleichwertiger Abschluss	Angela Merkel (CSU)	5	5	5	3	5	5	5	4	3	4	3	5	5	4	5	4	5	4	5	5	5	5	5	5	4	5	5	5	2	3	5	3	1
449	female	28	Fachhochschul- oder Hochschulreife	Gregor Gysi (Die Linke)	4	4	3	4	4	5	5	5	4	3	3	4	3	5	5	4	3	3	4	4	4	5	4	4	4	4	4	5	3	3	5	5	3
450	male	38	Realschule oder gleichwertiger Abschluss	Gregor Gysi (Die Linke)	5	4	5	4	4	5	5	5	3	3	2	4	3	5	5	3	5	4	3	5	5	4	5	5	5	5	4	5	3	3	5	5	2
451	female	25	Fachhochschul- oder Hochschulreife	Angela Merkel (CSU)	3	4	4	4	2	3	2	2	3	2	3	3	3	4	3	3	2	3	2	2	3	3	5	5	4	3	3	3	3	2	2	3	2
452	female	41	Fachhochschul- oder Hochschulreife	Heiko Maas (SPD)	1	3	1	5	1	3	1	1	1	5	1	1	3	4	1	5	1	1	1	1	1	1	3	5	5	1	1	1	1	5	1	1	5
453	male	58	Fachhochschul- oder Hochschulreife	Heiko Maas (SPD)	3	3	3	3	3	3	3	3	3	3	3	3	3	3	3	3	3	1	3	3	3	3	5	5	5	2	2	3	3	3	3	3	2
454	female	51	Fachhochschul- oder Hochschulreife	Markus Soeder (CSU)	3	1	1	5	2	2	2	2	2	1	1	1	1	1	1	3	1	2	1	1	2	3	3	3	5	3	2	2	1	2	3	1	3
455	female	26	Fachhochschul- oder Hochschulreife	Angela Merkel (CSU)	4	3	4	4	4	4	4	4	4	3	3	3	3	4	3	2	3	2	2	4	4	4	5	5	4	3	2	4	2	2	3	3	2
456	male	22	Fachhochschul- oder Hochschulreife	Angela Merkel (CSU)	4	4	4	2	4	4	4	4	4	2	2	3	3	3	5	3	4	3	2	2	5	5	3	2	3	2	3	4	1	2	4	2	1
457	female	37	Realschule oder gleichwertiger Abschluss	Horst Seehofer (CSU)	3	3	2	3	2	3	4	3	2	3	2	2	2	2	2	2	3	3	1	3	2	1	4	3	4	4	3	2	3	2	3	3	4
458	female	25	Fachhochschul- oder Hochschulreife	Olaf Scholz (SPD)	4	3	4	3	3	3	4	4	4	2	1	2	2	3	2	4	3	1	1	2	3	4	3	4	4	3	4	3	3	3	4	3	2
459	female	37	Fachhochschul- oder Hochschulreife	Olaf Scholz (SPD)	3	4	3	3	3	3	3	4	3	3	2	3	4	3	3	4	4	3	4	4	3	3	5	4	3	2	3	3	4	1	3	4	2
460	female	25	Fachhochschul- oder Hochschulreife	Alice Weidel (AfD)	4	3	1	3	2	1	4	5	3	2	5	1	4	1	1	1	3	2	1	1	1	1	1	2	5	3	1	1	5	3	5	4	5
461	female	39	Fachhochschul- oder Hochschulreife	Alice Weidel (AfD)	4	4	4	1	5	5	3	5	4	2	1	3	2	4	5	2	3	3	4	3	4	4	4	5	2	2	4	5	3	4	5	5	1
462	female	21	Fachhochschul- oder Hochschulreife	Christian Lindner (FDP)	3	4	2	3	4	3	4	3	3	4	4	4	2	3	3	4	3	2	3	2	2	2	3	3	3	3	4	3	4	3	2	3	3
463	female	32	Fachhochschul- oder Hochschulreife	Christian Lindner (FDP)	4	3	3	3	4	4	4	4	2	2	2	4	2	3	5	1	2	4	5	2	1	2	4	4	4	1	4	5	2	2	3	4	3
464	male	55	Realschule oder gleichwertiger Abschluss	Christian Lindner (FDP)	4	4	4	3	4	4	4	4	3	2	2	3	2	3	5	2	3	4	3	3	3	4	4	4	4	4	3	4	4	4	4	3	3
465	female	21	Fachhochschul- oder Hochschulreife	Markus Soeder (CSU)	5	4	5	2	4	5	5	5	5	4	3	3	3	4	2	3	3	4	2	4	5	4	5	4	3	3	4	5	2	2	4	5	2
466	female	49	Fachhochschul- oder Hochschulreife	Claudia Roth (Gruene)	4	4	4	3	4	4	4	3	4	3	3	3	3	3	4	3	4	4	3	4	4	4	3	4	3	3	4	4	3	4	4	4	3
467	female	55	Fachhochschul- oder Hochschulreife	Claudia Roth (Gruene)	4	4	3	3	4	4	4	3	4	4	3	4	3	4	4	3	4	4	2	2	4	4	4	3	5	3	4	4	3	4	4	4	4
468	male	19	Fachhochschul- oder Hochschulreife	Horst Seehofer (CSU)	4	2	4	2	2	3	2	4	4	5	3	2	4	4	2	5	2	1	3	2	2	2	5	5	4	4	3	2	2	2	4	2	4
469	female	53	Realschule oder gleichwertiger Abschluss	Alice Weidel (AfD)	5	5	5	1	5	5	5	5	5	5	5	5	5	5	5	1	5	5	5	5	5	5	5	4	2	4	5	5	5	5	5	5	1
470	female	38	Fachhochschul- oder Hochschulreife	Robert Habeck (Gruene)	2	3	3	3	3	4	3	1	3	3	2	1	3	3	1	3	2	1	1	3	1	1	4	5	5	5	4	3	2	3	3	4	3
471	female	26	Fachhochschul- oder Hochschulreife	Angela Merkel (CSU)	4	4	4	5	4	5	4	5	4	2	2	4	2	4	4	4	4	5	2	4	5	5	3	5	4	2	4	5	2	1	4	5	2
472	female	28	Fachhochschul- oder Hochschulreife	Olaf Scholz (SPD)	4	5	4	3	5	5	4	4	3	3	5	4	4	4	4	4	4	4	2	5	4	4	4	5	3	1	4	4	2	2	5	4	3
473	female	37	Fachhochschul- oder Hochschulreife	Heiko Maas (SPD)	3	4	4	3	3	4	3	3	4	3	3	2	2	3	3	3	4	3	3	2	3	4	4	3	3	3	3	3	2	2	3	4	2
474	male	24	Fachhochschul- oder Hochschulreife	Olaf Scholz (SPD)	2	2	3	3	2	3	2	2	2	2	1	3	2	4	2	3	1	3	1	3	3	3	4	5	5	4	2	3	3	2	2	2	4
475	female	42	Fachhochschul- oder Hochschulreife	Gregor Gysi (Die Linke)	4	3	4	3	4	4	3	4	5	4	4	4	4	4	4	3	4	3	3	5	4	4	5	4	4	4	4	4	4	3	5	5	3
476	female	57	Fachhochschul- oder Hochschulreife	Horst Seehofer (CSU)	4	5	3	2	4	4	4	3	4	3	4	4	4	4	3	3	3	5	1	3	3	4	4	4	4	4	4	4	3	3	4	3	2
477	female	42	Realschule oder gleichwertiger Abschluss	Horst Seehofer (CSU)	4	3	2	1	2	2	4	5	3	2	3	4	2	4	5	1	3	3	1	3	4	2	5	1	2	2	3	3	1	4	5	3	5
478	female	27	Fachhochschul- oder Hochschulreife	Christian Lindner (FDP)	3	4	3	2	3	4	4	2	2	3	3	3	2	4	3	3	3	3	3	3	2	2	5	4	1	3	3	2	3	2	5	5	1
479	female	47	Realschule oder gleichwertiger Abschluss	Olaf Scholz (SPD)	3	3	3	4	3	3	4	3	3	3	3	3	3	3	3	3	3	3	2	3	4	4	3	3	3	3	3	3	3	2	4	4	3
480	female	33	Fachhochschul- oder Hochschulreife	Claudia Roth (Gruene)	2	3	2	3	3	3	2	2	2	3	3	2	3	2	1	3	3	2	2	2	1	2	3	5	4	4	3	2	2	3	4	3	2
481	female	56	Realschule oder gleichwertiger Abschluss	Angela Merkel (CSU)	4	4	4	2	4	5	4	1	4	2	1	1	2	2	1	2	4	2	1	1	5	5	5	5	4	3	3	4	1	1	2	2	1
482	male	44	Fachhochschul- oder Hochschulreife	Alice Weidel (AfD)	2	2	2	5	3	2	3	2	1	2	2	2	2	3	1	3	2	1	1	2	2	2	4	2	5	3	2	2	2	2	3	3	4
483	female	19	Fachhochschul- oder Hochschulreife	Angela Merkel (CSU)	4	4	4	3	3	4	4	4	4	2	2	3	2	3	3	2	3	4	2	3	5	5	4	4	3	3	3	4	2	2	3	4	2
484	female	37	Fachhochschul- oder Hochschulreife	Angela Merkel (CSU)	3	2	3	3	4	4	4	3	3	2	2	2	3	3	3	2	3	3	2	2	4	3	4	4	4	3	2	3	1	2	2	3	3
485	female	26	Realschule oder gleichwertiger Abschluss	Markus Soeder (CSU)	4	3	5	3	5	5	3	3	4	2	1	3	4	4	5	1	3	4	2	4	3	4	3	3	3	3	1	4	2	2	4	5	1
486	female	44	Realschule oder gleichwertiger Abschluss	Angela Merkel (CSU)	3	4	3	4	2	4	4	3	3	3	2	3	3	3	4	2	4	3	2	4	3	4	4	4	5	3	4	3	2	3	3	4	3
487	female	38	Realschule oder gleichwertiger Abschluss	Gregor Gysi (Die Linke)	4	4	4	4	4	4	4	4	4	2	2	3	2	4	4	2	4	4	3	3	5	4	5	4	4	2	3	4	2	3	5	4	2
488	female	22	Fachhochschul- oder Hochschulreife	Markus Soeder (CSU)	5	4	4	3	4	4	4	4	5	3	3	3	3	3	4	3	3	3	3	2	5	4	5	5	4	4	4	5	2	2	3	4	1
489	male	40	Realschule oder gleichwertiger Abschluss	Alice Weidel (AfD)	5	5	5	5	5	5	5	1	1	1	1	5	1	5	1	5	1	1	1	1	1	1	5	5	5	5	5	1	5	1	5	5	1
490	female	38	Fachhochschul- oder Hochschulreife	Markus Soeder (CSU)	3	3	3	3	3	3	3	3	3	3	3	3	3	4	3	4	3	3	3	3	3	3	3	3	3	3	3	3	3	3	3	3	3
491	male	20	Fachhochschul- oder Hochschulreife	Gregor Gysi (Die Linke)	5	5	4	4	4	5	4	4	5	4	3	3	4	4	5	4	4	4	1	1	5	5	4	5	4	4	5	5	2	3	5	5	1
492	female	19	Fachhochschul- oder Hochschulreife	Horst Seehofer (CSU)	4	3	3	3	4	4	4	3	3	3	4	3	4	3	3	4	4	3	2	4	4	4	4	4	3	2	2	4	2	2	3	4	2
493	female	28	Realschule oder gleichwertiger Abschluss	Horst Seehofer (CSU)	2	3	3	3	2	3	1	1	3	2	2	2	2	2	1	3	1	2	1	2	3	4	5	5	5	4	2	2	3	3	2	4	4
494	male	57	Realschule oder gleichwertiger Abschluss	Gregor Gysi (Die Linke)	5	5	5	2	5	5	5	5	4	2	3	5	4	4	5	2	4	4	1	5	5	5	5	5	2	5	5	5	3	3	5	5	1
495	male	34	Fachhochschul- oder Hochschulreife	Olaf Scholz (SPD)	5	3	3	3	4	4	4	4	4	3	2	2	3	3	4	1	2	2	3	3	5	3	4	4	4	2	4	2	1	1	2	4	4
496	female	28	Fachhochschul- oder Hochschulreife	Horst Seehofer (CSU)	4	4	4	4	4	4	3	4	4	3	2	3	3	3	2	3	2	4	3	3	3	2	4	3	3	3	3	4	2	2	4	4	2
497	female	22	Fachhochschul- oder Hochschulreife	Alexander Gauland (AfD)	4	2	1	3	4	4	4	1	2	4	4	2	4	3	1	4	3	1	2	2	1	2	4	4	5	1	4	2	3	2	4	4	2
498	female	25	Fachhochschul- oder Hochschulreife	Horst Seehofer (CSU)	4	3	3	3	3	3	3	4	3	2	2	3	2	3	1	3	3	4	2	4	2	2	5	4	5	5	4	4	3	3	3	4	2
499	female	25	Realschule oder gleichwertiger Abschluss	Angela Merkel (CSU)	3	3	4	1	4	3	4	4	3	4	3	3	2	4	3	1	3	3	4	3	5	3	4	4	4	3	3	3	3	2	4	3	2
500	female	39	Realschule oder gleichwertiger Abschluss	Markus Soeder (CSU)	3	5	5	3	3	5	5	5	5	5	3	5	3	3	5	3	3	4	5	5	5	5	5	5	5	3	5	5	5	3	5	5	1
501	female	41	Fachhochschul- oder Hochschulreife	Angela Merkel (CSU)	3	3	4	3	4	4	4	4	4	1	2	2	2	4	5	1	3	3	4	4	5	5	5	5	4	4	4	5	2	1	3	4	3
502	male	34	Fachhochschul- oder Hochschulreife	Markus Soeder (CSU)	5	4	4	2	5	4	4	4	4	4	3	3	4	4	4	3	4	4	4	4	5	5	4	4	3	4	4	5	3	3	5	5	2
503	female	31	Fachhochschul- oder Hochschulreife	Angela Merkel (CSU)	1	1	1	1	3	5	1	1	1	1	1	1	1	2	1	1	1	3	1	1	3	4	5	5	5	3	1	1	1	1	3	3	1
504	female	34	Fachhochschul- oder Hochschulreife	Angela Merkel (CSU)	1	1	1	3	1	1	1	1	1	1	1	1	1	1	1	2	3	2	1	1	2	1	4	5	5	5	1	1	1	1	1	1	2
505	female	34	Fachhochschul- oder Hochschulreife	Horst Seehofer (CSU)	1	1	1	3	1	1	1	3	1	2	3	1	2	3	1	4	1	1	1	1	1	1	3	3	5	5	2	1	1	3	1	3	3
506	male	25	Fachhochschul- oder Hochschulreife	Heiko Maas (SPD)	5	4	4	4	5	4	4	4	4	3	3	4	2	4	4	3	5	3	4	4	4	5	5	3	3	2	4	5	3	2	4	4	3
507	male	33	Fachhochschul- oder Hochschulreife	Franziska Giffey (SDP)	1	2	2	3	2	3	4	2	3	3	2	1	3	2	2	4	2	2	1	1	2	3	4	4	4	4	2	2	1	3	2	3	4
508	male	33	Realschule oder gleichwertiger Abschluss	Angela Merkel (CSU)	3	3	3	3	4	4	3	4	3	1	1	1	1	1	2	1	1	2	2	1	5	5	3	3	3	3	2	3	1	1	2	2	1
509	female	31	Realschule oder gleichwertiger Abschluss	Markus Soeder (CSU)	1	1	1	5	1	1	1	1	2	1	1	1	1	1	1	5	1	1	1	1	2	1	1	3	5	1	1	1	1	1	1	1	5
510	female	21	Fachhochschul- oder Hochschulreife	Christian Lindner (FDP)	3	3	2	4	2	3	1	2	1	2	2	2	2	2	2	2	2	1	1	3	1	1	3	4	5	4	3	2	2	1	3	3	2
511	female	34	Fachhochschul- oder Hochschulreife	Olaf Scholz (SPD)	5	5	4	3	5	5	4	4	5	3	2	2	1	3	3	2	2	2	3	3	5	5	3	3	2	1	1	4	1	1	3	2	1
512	male	26	Fachhochschul- oder Hochschulreife	Alexander Gauland (AfD)	5	4	4	3	5	5	4	5	3	1	1	1	5	4	1	2	2	2	1	3	2	4	3	5	5	5	5	2	4	5	5	5	5
513	male	32	Fachhochschul- oder Hochschulreife	Olaf Scholz (SPD)	4	3	4	1	4	4	3	3	4	2	1	2	3	2	3	4	2	3	2	3	4	4	4	5	4	4	3	4	1	2	3	3	3
514	female	28	Fachhochschul- oder Hochschulreife	Horst Seehofer (CSU)	4	4	4	4	4	4	4	4	4	4	3	4	3	4	4	4	4	3	3	4	4	5	4	4	3	2	3	4	3	2	3	4	2
515	female	40	Fachhochschul- oder Hochschulreife	Christian Lindner (FDP)	4	4	4	4	4	4	4	4	4	4	3	4	4	4	4	4	3	4	4	4	4	5	4	4	3	2	4	5	3	4	4	5	1
516	female	37	Realschule oder gleichwertiger Abschluss	Markus Soeder (CSU)	5	5	5	3	5	5	5	5	5	3	3	4	3	5	5	3	5	5	5	5	5	5	5	4	2	2	5	5	4	4	5	5	1
517	female	21	Fachhochschul- oder Hochschulreife	Alice Weidel (AfD)	4	3	2	2	5	5	5	5	1	2	1	3	2	5	1	3	2	1	1	1	1	1	3	1	5	3	5	3	3	3	4	3	3
518	male	33	Fachhochschul- oder Hochschulreife	Alice Weidel (AfD)	1	1	1	1	1	1	1	5	1	1	1	1	1	2	1	1	1	1	1	2	3	3	5	5	5	2	1	1	1	1	1	1	1
519	male	34	Realschule oder gleichwertiger Abschluss	Markus Soeder (CSU)	2	3	2	1	1	2	3	3	2	1	2	1	1	1	1	2	2	2	1	1	3	3	2	5	5	3	2	1	1	1	2	3	3
520	male	24	Fachhochschul- oder Hochschulreife	Angela Merkel (CSU)	4	4	4	3	4	4	4	5	4	2	2	3	4	3	4	2	4	3	2	1	4	4	4	5	4	3	3	3	2	3	2	3	2
521	female	29	Fachhochschul- oder Hochschulreife	Horst Seehofer (CSU)	3	3	3	2	2	3	2	3	3	3	3	3	2	3	3	3	2	4	2	2	3	3	4	5	4	2	3	2	3	2	3	3	2
522	female	34	Fachhochschul- oder Hochschulreife	Heiko Maas (SPD)	4	4	3	3	4	4	4	4	4	3	4	3	4	3	4	3	4	4	3	4	5	4	4	4	3	3	4	4	3	3	4	4	2
523	female	40	Realschule oder gleichwertiger Abschluss	Angela Merkel (CSU)	4	4	4	4	4	4	3	2	2	2	2	2	2	4	2	4	2	2	2	2	4	5	3	3	4	2	4	5	3	1	5	4	1
524	female	41	Realschule oder gleichwertiger Abschluss	Angela Merkel (CSU)	2	3	2	4	3	3	3	3	3	1	1	2	1	2	2	2	2	3	1	2	4	4	3	3	4	3	3	2	1	2	3	3	2
525	female	40	Realschule oder gleichwertiger Abschluss	Horst Seehofer (CSU)	3	3	2	4	3	3	3	3	3	2	2	2	3	2	3	3	3	3	3	2	4	3	3	3	5	3	3	3	2	3	3	2	3
526	female	29	Realschule oder gleichwertiger Abschluss	Horst Seehofer (CSU)	5	3	5	3	3	3	4	3	4	2	2	3	4	3	5	2	4	3	2	2	4	5	2	3	2	1	2	1	4	4	2	4	2
527	female	42	Realschule oder gleichwertiger Abschluss	Angela Merkel (CSU)	3	3	3	3	1	1	1	3	2	3	3	5	3	3	1	3	3	2	1	4	1	4	3	5	5	3	2	3	3	3	1	3	3
528	male	28	Realschule oder gleichwertiger Abschluss	Alice Weidel (AfD)	1	5	1	4	3	5	4	1	1	1	1	1	2	1	1	5	1	3	1	1	1	1	4	5	5	5	5	1	1	5	5	5	2
529	female	27	Realschule oder gleichwertiger Abschluss	Horst Seehofer (CSU)	3	3	3	2	3	3	3	3	3	3	3	3	3	2	3	3	3	3	3	4	3	3	3	3	3	3	3	3	3	3	3	3	3
530	female	19	Realschule oder gleichwertiger Abschluss	Angela Merkel (CSU)	4	3	4	3	3	3	3	4	4	1	1	3	2	2	3	1	3	3	4	4	4	5	5	4	4	4	3	2	2	3	2	3	3
531	female	32	Realschule oder gleichwertiger Abschluss	Angela Merkel (CSU)	3	3	3	3	3	3	3	1	3	2	2	1	3	2	1	1	3	1	2	1	3	2	5	5	5	5	3	1	4	1	2	3	3
532	female	41	Realschule oder gleichwertiger Abschluss	Angela Merkel (CSU)	4	4	4	4	4	5	5	5	5	3	3	4	2	3	5	2	3	4	3	4	5	5	4	4	3	4	5	5	3	4	4	4	2
533	male	32	Realschule oder gleichwertiger Abschluss	Gregor Gysi (Die Linke)	4	4	4	4	4	4	4	4	2	2	2	4	1	3	3	2	4	4	3	4	4	4	4	4	3	4	5	4	4	2	5	4	4
534	female	28	Realschule oder gleichwertiger Abschluss	Olaf Scholz (SPD)	4	3	3	3	3	3	4	3	3	2	2	1	3	3	3	3	3	3	3	2	3	5	4	4	3	3	3	4	2	2	4	3	3
535	female	40	Realschule oder gleichwertiger Abschluss	Markus Soeder (CSU)	1	1	2	1	1	2	1	1	2	1	1	1	3	1	1	4	2	1	1	1	1	1	5	5	5	5	1	1	2	2	2	2	1
536	male	38	Realschule oder gleichwertiger Abschluss	Gregor Gysi (Die Linke)	3	3	2	2	2	2	1	2	1	3	2	4	2	3	2	3	3	4	2	4	2	2	4	1	4	4	4	2	3	4	3	2	2
537	male	35	Realschule oder gleichwertiger Abschluss	Heiko Maas (SPD)	4	3	4	2	5	5	4	4	4	4	4	5	4	4	4	2	3	3	3	3	5	3	2	4	3	3	3	5	3	3	4	5	3
538	female	44	Realschule oder gleichwertiger Abschluss	Gregor Gysi (Die Linke)	4	4	4	3	4	4	5	3	4	2	2	3	3	3	4	2	3	3	4	3	3	4	3	3	3	3	3	4	4	3	5	4	2
539	male	40	Realschule oder gleichwertiger Abschluss	Angela Merkel (CSU)	1	1	2	3	2	2	1	1	1	2	1	3	2	3	2	2	3	1	1	2	5	5	5	5	3	4	1	1	1	1	3	2	1
540	female	42	Realschule oder gleichwertiger Abschluss	Angela Merkel (CSU)	3	3	4	4	3	4	3	4	3	2	3	3	3	3	3	4	4	3	1	1	4	5	4	5	4	2	3	2	2	2	3	3	4
541	female	39	Realschule oder gleichwertiger Abschluss	Angela Merkel (CSU)	4	5	5	5	4	5	4	4	4	3	3	5	5	5	5	2	4	4	3	4	5	5	5	5	5	5	3	5	2	3	4	4	2
542	male	36	Realschule oder gleichwertiger Abschluss	Angela Merkel (CSU)	1	1	2	4	1	2	1	2	2	2	2	2	1	2	2	4	2	2	1	2	2	1	2	2	4	2	2	1	2	1	1	2	5
543	female	42	Realschule oder gleichwertiger Abschluss	Angela Merkel (CSU)	3	3	3	3	2	2	3	2	2	2	2	2	2	2	3	3	3	3	1	3	4	5	4	3	3	4	3	4	1	2	4	2	2
544	male	28	Realschule oder gleichwertiger Abschluss	Olaf Scholz (SPD)	4	3	4	2	4	4	4	4	3	3	3	3	4	4	4	2	3	4	4	4	4	3	4	4	4	3	3	4	3	4	4	4	3
545	male	44	Realschule oder gleichwertiger Abschluss	Horst Seehofer (CSU)	4	3	4	4	3	4	4	4	3	4	3	3	3	3	3	4	3	3	4	3	3	4	4	4	3	2	3	3	2	3	3	4	2
546	male	41	Realschule oder gleichwertiger Abschluss	Horst Seehofer (CSU)	3	4	4	3	2	4	3	3	3	2	2	3	3	3	2	4	2	3	3	4	2	2	5	4	3	4	3	2	2	2	3	3	3
547	female	28	Realschule oder gleichwertiger Abschluss	Markus Soeder (CSU)	2	2	2	3	2	2	2	3	3	2	2	2	2	2	2	2	3	2	2	2	2	2	3	2	3	3	3	2	3	2	3	3	4
548	female	25	Realschule oder gleichwertiger Abschluss	Horst Seehofer (CSU)	2	3	2	4	4	2	4	2	3	2	2	2	2	2	2	4	2	2	2	2	3	3	4	2	4	4	2	2	3	2	3	3	4
549	female	26	Realschule oder gleichwertiger Abschluss	Angela Merkel (CSU)	3	3	4	3	3	3	4	2	3	1	1	2	1	2	4	1	1	2	2	3	4	4	4	4	4	3	3	4	2	1	3	3	3
550	female	21	Realschule oder gleichwertiger Abschluss	Horst Seehofer (CSU)	4	3	4	3	4	3	4	4	3	2	2	3	3	2	2	2	2	3	2	3	3	4	5	5	5	3	3	3	2	1	4	4	2
551	female	29	Realschule oder gleichwertiger Abschluss	Horst Seehofer (CSU)	2	2	1	4	2	1	1	2	2	2	3	2	2	2	2	4	2	3	2	2	1	1	4	5	5	5	2	2	2	1	4	2	4
552	female	22	Realschule oder gleichwertiger Abschluss	Alexander Gauland (AfD)	3	3	4	3	3	2	4	3	3	4	4	3	4	4	3	3	3	3	4	3	4	3	4	2	2	5	4	4	4	4	4	3	2
553	female	29	Realschule oder gleichwertiger Abschluss	Markus Soeder (CSU)	3	3	3	3	3	3	3	3	3	2	2	3	3	3	3	3	3	2	3	3	4	3	4	3	3	3	3	3	2	3	3	3	3
554	female	28	Realschule oder gleichwertiger Abschluss	Angela Merkel (CSU)	4	3	2	4	3	4	4	4	3	2	2	3	2	3	3	2	2	3	2	2	4	4	4	4	3	2	3	3	2	2	3	3	3
555	female	23	Realschule oder gleichwertiger Abschluss	Angela Merkel (CSU)	4	4	4	3	3	4	3	4	4	1	2	2	4	3	4	1	2	3	2	2	5	5	4	4	4	2	3	4	2	2	3	4	2
556	female	28	Realschule oder gleichwertiger Abschluss	Angela Merkel (CSU)	3	3	4	3	3	4	4	3	3	2	2	3	2	3	3	2	2	3	2	3	3	3	4	4	3	3	3	3	3	3	3	4	2
