# Supplementary material for: Perceiving politicians as true to themselves: Development and validation of the perceived political authenticity scale
Source: PLoS One. 2023 May 24;18(5):e0285344. doi: 10.1371/journal.pone.0285344 (PMC10208464; doi:10.1371/journal.pone.0285344)
Supplement: S2 Dataset — (CSV) [file pone.0285344.s014.csv]

ID	sex	age	education	candidate	single_item	con_1	con_2	con_3	con_5	con_6	con_7	con_9	con_11	int_1	int_2	int_4	int_6	int_8	ord_1	ord_2	ord_3	ord_4	ord_5	imm_1	imm_5	imm_6	imm_7	imm_8	vote_intent_candidate	vote_intent_party	partyident_CDU_CSU	partyident_SPD	pol_interest
221	male	72	high educated	Armin Laschet (CDU)	3	1	2	2	4	4	1	4	2	2	3	2	1	2	1	1	1	5	3	2	4	4	2	3	1	3	2	2	5
222	male	60	medium educated	Armin Laschet (CDU)	3	2	2	2	2	3	3	3	2	4	2	2	1	3	2	1	2	3	4	2	3	3	2	3	8	1	5	2	5
224	female	71	medium educated	Armin Laschet (CDU)	3	3	3	3	3	3	3	3	3	3	3	3	3	3	3	3	3	3	3	3	3	3	3	2	6	5	3	3	3
226	female	54	medium educated	Armin Laschet (CDU)	4	4	3	4	4	4	4	4	4	3	3	3	4	3	4	4	4	4	4	3	3	3	4	4	6	5	4	5	4
227	male	44	high educated	Olaf Scholz (SPD)	4	2	3	3	3	3	3	4	2	2	2	2	2	3	3	2	3	3	4	3	2	2	3	3	2	-1	3	1	4
232	female	29	high educated	Armin Laschet (CDU)	4	4	4	4	4	3	5	5	4	2	3	3	3	1	2	2	3	4	3	2	4	5	4	5	10	3	4	4	2
233	female	74	medium educated	Armin Laschet (CDU)	5	5	5	5	5	5	5	4	4	4	4	5	5	5	4	5	5	5	5	4	5	5	5	5	11	1	6	4	4
234	female	68	low educated	Olaf Scholz (SPD)	2	4	3	1	3	3	3	4	4	2	2	4	3	2	3	3	2	4	3	2	2	4	4	1	8	1	6	3	5
235	male	37	high educated	Olaf Scholz (SPD)	3	4	3	4	4	4	4	4	4	1	1	1	3	2	2	3	2	4	4	2	2	1	3	4	7	3	2	3	5
237	female	53	high educated	Armin Laschet (CDU)	2	3	1	2	1	2	1	3	2	2	3	2	2	2	2	1	1	2	2	3	3	2	2	2	1	-1	2	1	4
238	female	53	medium educated	Olaf Scholz (SPD)	3	3	3	3	3	3	3	3	3	3	3	3	3	3	3	4	5	3	4	3	3	3	3	3	6	2	4	6	3
239	female	65	medium educated	Olaf Scholz (SPD)	5	4	4	4	4	4	4	4	4	2	2	3	4	4	3	4	3	4	4	4	3	2	3	3	11	2	1	6	4
240	male	47	medium educated	Armin Laschet (CDU)	1	1	1	1	3	3	3	5	3	1	3	3	1	1	1	1	1	3	1	1	3	3	3	3	1	4	1	1	3
241	male	59	low educated	Olaf Scholz (SPD)	1	1	2	1	1	1	1	1	1	1	1	1	1	1	1	1	1	1	1	1	3	2	2	2	1	7	1	1	4
242	male	66	low educated	Armin Laschet (CDU)	2	1	1	2	1	4	1	1	1	2	2	1	1	1	1	1	2	1	1	4	2	1	1	2	1	2	1	5	4
243	male	50	high educated	Armin Laschet (CDU)	1	1	1	3	1	1	2	1	2	1	1	1	1	1	1	1	2	3	2	1	3	1	2	1	1	7	1	1	4
245	male	55	high educated	Olaf Scholz (SPD)	2	4	2	2	2	4	3	2	2	3	1	2	4	2	2	3	3	3	3	2	3	4	1	2	3	3	2	1	4
246	male	55	medium educated	Armin Laschet (CDU)	3	3	3	3	3	2	3	2	3	3	2	3	2	3	3	2	2	3	3	3	4	4	3	3	2	1	5	3	5
247	female	61	medium educated	Armin Laschet (CDU)	5	5	5	5	5	5	5	5	4	4	4	4	5	4	5	3	4	5	5	4	3	4	4	5	10	2	5	4	4
248	male	65	high educated	Olaf Scholz (SPD)	1	3	1	1	1	1	1	2	1	3	2	1	1	3	1	1	2	1	2	3	1	1	3	4	1	6	1	1	5
249	female	42	low educated	Armin Laschet (CDU)	3	3	4	2	2	2	4	2	3	4	2	3	2	3	3	2	2	3	4	2	4	4	4	4	5	4	2	2	3
250	female	61	medium educated	Olaf Scholz (SPD)	3	3	4	4	4	2	3	2	3	2	2	2	1	3	2	1	2	3	3	2	4	2	5	4	1	4	1	1	3
252	male	69	medium educated	Armin Laschet (CDU)	4	4	4	4	4	4	4	4	4	4	3	4	3	3	4	4	4	4	3	3	4	4	4	4	7	5	4	4	3
253	male	62	medium educated	Armin Laschet (CDU)	4	3	4	3	5	3	5	3	3	1	2	1	1	3	1	2	4	4	4	1	4	3	5	5	1	2	3	6	4
254	female	57	low educated	Olaf Scholz (SPD)	4	3	3	3	3	3	3	3	3	3	1	3	3	3	1	2	3	4	4	1	3	3	3	3	7	5	4	4	4
255	male	58	high educated	Olaf Scholz (SPD)	1	3	3	1	1	1	1	5	1	1	1	1	1	1	1	3	5	3	3	1	1	3	1	1	1	-2	3	2	5
256	female	40	high educated	Olaf Scholz (SPD)	1	1	1	3	1	1	1	5	1	1	1	1	1	1	1	1	1	1	1	1	2	1	3	1	1	1	5	3	4
257	male	62	medium educated	Armin Laschet (CDU)	5	5	5	4	5	5	5	3	4	4	2	5	4	4	5	5	4	5	5	4	3	3	4	4	7	3	4	2	4
259	female	69	medium educated	Olaf Scholz (SPD)	1	1	1	1	1	1	1	1	1	1	1	1	1	2	1	1	1	1	1	1	1	1	3	1	1	6	1	1	3
260	female	52	high educated	Armin Laschet (CDU)	4	3	2	3	3	3	3	3	3	4	4	4	3	4	4	4	4	4	4	4	4	4	2	3	7	2	1	6	3
261	male	68	low educated	Olaf Scholz (SPD)	4	3	3	4	4	4	4	4	3	2	2	2	2	2	3	4	3	4	3	3	3	2	4	4	6	1	6	3	3
263	male	55	medium educated	Olaf Scholz (SPD)	1	1	1	1	1	3	1	5	1	1	3	1	1	1	3	3	1	1	1	3	3	3	1	1	1	6	1	1	5
264	female	74	low educated	Olaf Scholz (SPD)	2	2	2	2	2	2	1	2	2	2	2	3	2	3	2	1	1	2	3	2	2	2	2	2	2	3	5	3	4
268	female	60	high educated	Armin Laschet (CDU)	3	2	2	3	2	3	3	3	2	3	1	1	1	2	2	2	3	3	3	2	3	2	2	2	2	7	3	2	5
269	female	72	low educated	Olaf Scholz (SPD)	4	4	3	4	4	5	4	4	4	3	3	3	3	4	4	4	3	4	4	4	3	2	3	4	9	2	1	5	4
270	female	49	high educated	Armin Laschet (CDU)	3	3	3	3	3	3	3	3	3	3	3	3	3	3	3	3	3	3	3	3	3	2	3	3	1	1	5	3	3
272	female	52	high educated	Armin Laschet (CDU)	4	3	3	4	3	3	3	3	3	3	3	2	4	3	3	2	2	4	4	3	3	4	3	4	1	3	4	2	3
273	male	66	low educated	Olaf Scholz (SPD)	3	4	3	3	4	4	3	3	3	2	2	2	3	2	2	2	2	4	4	3	2	2	2	4	8	-1	2	4	4
274	male	61	low educated	Armin Laschet (CDU)	1	3	1	2	1	4	1	2	3	1	1	3	1	1	3	2	3	3	3	3	3	4	2	1	1	-1	4	4	4
275	male	72	high educated	Olaf Scholz (SPD)	4	3	3	4	4	4	4	3	3	1	1	1	1	1	1	1	1	1	3	1	2	1	3	4	6	5	1	4	4
276	male	65	low educated	Olaf Scholz (SPD)	2	3	2	2	3	3	3	1	2	2	3	2	1	2	2	1	1	2	3	2	3	4	2	3	1	5	4	6	3
277	female	62	low educated	Armin Laschet (CDU)	1	1	1	1	1	1	1	1	1	1	1	1	1	1	1	1	1	1	1	1	2	1	2	1	1	4	1	1	5
279	male	65	low educated	Armin Laschet (CDU)	2	3	2	2	3	3	2	2	2	2	2	2	2	2	2	2	2	2	3	2	3	3	3	3	2	-1	2	2	3
281	female	59	low educated	Olaf Scholz (SPD)	1	3	4	3	4	5	4	3	2	3	3	3	1	3	1	1	1	3	5	3	2	3	3	3	1	1	5	1	3
282	female	72	low educated	Armin Laschet (CDU)	3	2	3	2	2	3	3	3	3	3	2	4	1	2	3	1	3	4	3	3	3	2	3	3	1	1	6	5	3
283	male	26	medium educated	Olaf Scholz (SPD)	3	3	3	3	3	3	3	3	3	2	3	3	3	3	3	3	3	3	3	3	3	4	3	3	6	4	3	3	3
285	male	59	high educated	Armin Laschet (CDU)	1	1	1	1	1	1	1	1	1	1	1	1	1	2	1	1	1	3	1	1	4	1	1	1	1	-1	1	2	3
287	male	45	low educated	Olaf Scholz (SPD)	2	2	3	2	2	2	2	2	2	2	1	2	2	2	2	1	3	3	3	2	2	2	2	3	3	6	4	2	3
290	male	65	low educated	Olaf Scholz (SPD)	1	1	1	1	2	3	1	1	1	1	1	2	1	1	2	2	3	3	1	1	1	2	2	1	1	6	3	1	4
291	female	21	low educated	Armin Laschet (CDU)	2	2	2	1	2	2	3	1	2	1	2	1	1	1	1	1	1	2	2	1	3	1	2	3	1	-2	1	1	1
292	female	58	high educated	Armin Laschet (CDU)	3	3	3	3	3	3	3	3	3	3	3	3	3	3	3	3	3	4	3	3	3	3	3	3	8	-1	4	4	-1
293	male	72	high educated	Olaf Scholz (SPD)	3	4	3	3	3	3	3	3	3	3	3	3	3	3	3	3	3	3	4	3	2	2	3	3	4	2	2	4	4
294	male	18	high educated	Olaf Scholz (SPD)	3	4	4	3	3	4	4	4	4	3	2	2	3	3	3	3	3	3	4	3	2	3	2	4	4	1	6	3	4
296	male	47	high educated	Olaf Scholz (SPD)	4	5	4	3	4	3	3	3	3	3	3	3	3	3	3	1	3	3	5	3	3	2	4	3	7	5	1	5	5
298	male	58	low educated	Olaf Scholz (SPD)	2	3	2	2	3	1	1	3	2	2	2	2	3	2	2	3	2	3	3	2	3	3	3	3	4	5	3	4	4
299	male	69	high educated	Armin Laschet (CDU)	3	4	3	3	3	4	3	2	3	3	2	3	3	4	2	1	4	4	4	2	2	4	2	3	3	4	1	3	5
301	female	57	low educated	Olaf Scholz (SPD)	4	3	3	4	3	4	4	2	3	3	3	2	3	3	3	2	3	4	4	2	3	2	2	3	7	7	2	2	3
302	male	71	low educated	Olaf Scholz (SPD)	3	4	2	3	3	3	3	2	2	3	2	2	3	3	3	2	3	3	5	2	3	2	3	3	1	1	6	2	4
304	male	38	medium educated	Olaf Scholz (SPD)	2	3	3	4	4	4	3	3	3	1	1	2	2	3	2	1	1	4	4	3	2	2	3	3	4	5	5	4	4
305	male	70	high educated	Armin Laschet (CDU)	4	4	4	4	4	3	3	3	4	3	3	3	4	5	3	3	4	4	4	4	4	4	4	5	9	1	6	4	4
309	female	69	high educated	Olaf Scholz (SPD)	4	4	3	4	4	4	4	4	4	3	3	3	4	4	4	2	3	4	4	4	4	3	4	3	4	-1	3	3	3
310	female	36	high educated	Armin Laschet (CDU)	1	4	1	1	1	1	1	1	1	1	1	4	2	1	1	3	2	1	1	1	1	2	2	1	3	6	1	2	4
313	male	69	high educated	Armin Laschet (CDU)	5	1	2	2	1	3	3	1	1	1	3	3	1	1	3	5	1	1	3	3	2	3	3	3	1	3	5	1	4
314	female	51	low educated	Olaf Scholz (SPD)	3	3	3	3	3	3	3	3	3	4	3	3	3	4	3	2	3	3	4	3	3	3	3	4	4	5	4	3	3
315	female	53	low educated	Armin Laschet (CDU)	3	3	3	3	4	3	3	3	3	3	1	2	2	3	3	3	3	2	3	3	3	3	3	3	3	-1	1	1	3
316	female	59	low educated	Armin Laschet (CDU)	3	3	3	2	3	2	3	2	1	3	1	3	1	1	1	3	1	3	3	3	1	3	3	3	6	-2	1	3	2
317	female	57	medium educated	Olaf Scholz (SPD)	4	4	4	4	4	3	4	4	4	3	3	3	3	3	3	4	3	5	5	3	3	2	4	4	4	5	1	1	5
320	male	66	high educated	Olaf Scholz (SPD)	3	2	2	4	3	3	2	3	3	2	1	2	3	2	4	2	2	4	4	4	2	3	2	4	1	1	6	4	5
321	male	66	medium educated	Armin Laschet (CDU)	2	3	2	2	1	2	2	1	2	1	3	2	2	2	2	4	1	4	3	2	4	3	2	2	1	1	5	4	3
322	female	46	medium educated	Olaf Scholz (SPD)	3	5	2	3	2	2	3	3	4	4	2	2	3	4	2	2	3	5	3	3	3	3	4	4	7	1	6	3	2
323	male	54	medium educated	Armin Laschet (CDU)	2	3	2	3	2	2	3	2	3	2	1	4	2	3	1	3	2	3	3	2	2	2	2	2	2	3	3	2	4
327	male	40	medium educated	Armin Laschet (CDU)	3	3	3	3	3	3	3	3	3	3	2	2	3	3	3	2	2	3	3	3	3	3	3	3	5	3	5	3	4
328	female	53	high educated	Armin Laschet (CDU)	2	3	2	3	3	3	3	4	2	3	3	2	2	2	3	3	2	2	2	3	2	3	4	3	5	5	2	3	3
329	male	66	medium educated	Olaf Scholz (SPD)	4	4	4	4	4	4	3	4	3	3	3	4	4	4	3	5	4	4	4	4	3	3	4	4	8	1	5	2	2
330	female	53	medium educated	Armin Laschet (CDU)	3	3	3	4	4	3	3	2	3	2	2	2	2	3	3	2	4	4	5	2	3	3	3	3	5	4	4	1	4
331	female	62	medium educated	Olaf Scholz (SPD)	3	3	3	3	3	2	2	2	2	3	3	3	3	3	3	4	4	3	3	3	4	3	2	4	3	2	2	4	3
332	male	40	high educated	Olaf Scholz (SPD)	1	2	1	2	1	1	1	1	1	1	1	3	3	1	1	4	1	1	1	1	1	1	3	2	1	5	4	3	3
334	female	38	high educated	Armin Laschet (CDU)	4	4	3	3	3	3	3	3	3	3	2	2	3	2	3	2	3	3	4	2	2	2	4	3	7	3	4	2	4
337	female	25	high educated	Armin Laschet (CDU)	2	4	1	2	2	2	2	2	3	2	2	1	1	2	2	2	2	4	3	1	2	2	2	2	1	5	1	3	4
338	male	67	low educated	Olaf Scholz (SPD)	3	3	3	3	3	3	3	3	3	2	2	2	1	3	3	4	1	3	3	3	3	2	3	3	1	4	1	2	4
339	male	56	high educated	Armin Laschet (CDU)	4	5	4	4	4	5	3	3	4	4	3	4	4	5	4	4	4	5	5	4	4	3	3	4	9	6	6	1	4
340	female	52	low educated	Olaf Scholz (SPD)	3	3	2	3	3	2	4	3	3	4	2	2	2	4	3	4	4	3	3	2	3	4	3	3	8	2	2	5	4
343	female	70	medium educated	Olaf Scholz (SPD)	5	4	5	5	4	5	5	4	4	3	2	5	3	5	4	1	3	5	5	4	4	4	4	3	4	3	4	1	5
344	male	67	high educated	Armin Laschet (CDU)	5	4	5	5	4	3	4	4	4	4	3	3	3	3	3	3	5	5	5	3	4	3	4	4	1	2	1	6	3
345	male	48	high educated	Olaf Scholz (SPD)	3	4	3	3	3	4	4	3	3	2	2	2	3	2	2	3	3	3	4	3	3	2	3	3	6	-1	3	4	4
346	male	46	medium educated	Armin Laschet (CDU)	1	2	2	1	2	1	1	3	1	2	2	2	1	3	2	1	2	3	2	2	1	1	2	2	1	5	1	2	3
347	male	62	low educated	Armin Laschet (CDU)	1	1	2	1	2	2	1	2	2	2	1	2	1	2	2	1	2	2	2	2	2	2	1	2	2	-2	4	4	2
348	male	72	medium educated	Olaf Scholz (SPD)	5	5	5	5	5	5	5	5	5	5	5	4	5	5	4	5	4	5	5	4	4	4	5	5	11	2	2	4	3
350	female	49	medium educated	Olaf Scholz (SPD)	1	3	4	3	4	4	3	3	4	2	3	2	1	4	1	1	2	2	2	4	1	4	3	1	1	6	1	3	5
351	female	46	high educated	Armin Laschet (CDU)	3	1	1	1	1	1	1	3	1	1	1	1	1	3	1	3	3	3	3	1	3	3	1	1	1	-1	1	5	5
352	male	47	high educated	Olaf Scholz (SPD)	4	3	5	4	4	4	4	4	4	5	4	4	3	4	4	4	5	3	2	3	4	4	4	4	8	1	5	1	4
355	male	59	low educated	Olaf Scholz (SPD)	4	4	4	4	4	4	4	4	4	4	3	3	4	3	3	3	4	4	4	3	4	4	4	4	10	2	5	5	3
356	male	67	high educated	Olaf Scholz (SPD)	2	3	3	2	3	3	3	3	3	1	1	3	1	1	3	3	2	3	3	3	4	1	3	2	1	6	3	1	5
357	female	66	low educated	Armin Laschet (CDU)	4	3	3	4	4	4	3	3	3	3	3	3	4	3	3	3	3	3	3	3	4	3	4	4	7	2	4	6	3
358	female	63	high educated	Armin Laschet (CDU)	2	3	2	2	2	2	2	2	2	2	2	2	2	2	2	2	2	2	2	2	4	3	3	2	3	5	3	5	3
366	female	46	low educated	Armin Laschet (CDU)	1	2	1	2	2	4	2	1	1	2	2	1	1	2	1	1	2	1	1	2	4	4	3	3	1	3	1	2	4
367	male	34	low educated	Olaf Scholz (SPD)	3	3	3	3	3	3	3	3	3	3	3	3	3	3	3	3	3	2	3	3	3	4	3	3	5	3	2	1	4
370	male	23	high educated	Olaf Scholz (SPD)	1	3	1	1	1	4	1	5	1	1	1	1	1	1	1	1	1	1	1	5	4	5	1	3	1	-2	1	1	2
372	male	42	low educated	Olaf Scholz (SPD)	4	4	3	4	3	4	4	3	4	4	2	2	3	3	4	1	4	4	4	2	2	2	4	4	8	3	3	4	NA
373	male	58	low educated	Armin Laschet (CDU)	4	3	3	3	3	4	4	2	3	2	2	3	2	3	3	1	4	3	3	3	3	3	5	4	1	4	3	4	3
376	female	27	high educated	Armin Laschet (CDU)	3	3	2	2	2	2	2	4	2	3	3	3	2	2	2	2	3	4	4	4	2	1	1	2	5	5	2	4	3
378	female	47	medium educated	Olaf Scholz (SPD)	1	5	1	1	1	5	1	1	2	1	1	1	1	1	3	1	1	1	1	4	4	2	1	1	1	-2	1	1	2
379	male	66	medium educated	Armin Laschet (CDU)	1	3	2	2	2	2	2	1	3	3	2	2	1	3	3	1	1	4	4	2	2	4	2	3	1	2	3	5	5
380	female	39	high educated	Olaf Scholz (SPD)	2	4	3	2	2	2	3	4	1	1	1	2	1	2	1	2	3	3	2	2	4	4	4	4	1	1	5	1	4
382	female	69	high educated	Olaf Scholz (SPD)	5	5	5	5	5	5	5	5	5	5	4	5	5	5	5	5	5	5	5	5	4	4	5	5	11	2	1	6	5
385	female	61	medium educated	Armin Laschet (CDU)	5	4	5	4	5	4	4	4	4	3	4	4	5	4	4	5	5	5	5	4	3	3	5	4	11	1	6	4	4
386	male	63	high educated	Armin Laschet (CDU)	1	1	2	2	1	2	1	1	1	1	1	1	1	1	1	1	1	1	1	5	3	2	3	2	1	3	3	2	4
389	female	67	low educated	Armin Laschet (CDU)	2	3	3	3	3	3	2	2	3	2	3	3	2	2	3	2	3	3	3	3	3	3	3	3	4	3	3	2	3
390	male	42	high educated	Armin Laschet (CDU)	2	3	2	3	2	4	1	3	4	2	2	3	3	3	2	1	2	3	2	2	2	2	2	2	3	5	4	3	5
391	male	57	high educated	Armin Laschet (CDU)	4	3	3	3	3	3	3	1	3	3	2	3	2	3	3	3	4	3	4	3	3	3	2	3	4	6	3	2	4
394	male	55	medium educated	Armin Laschet (CDU)	4	4	4	3	4	4	4	3	3	3	4	4	4	4	3	4	4	4	5	4	3	3	4	4	9	1	5	2	3
395	female	51	high educated	Olaf Scholz (SPD)	2	3	2	3	2	4	2	3	2	3	3	3	2	3	3	1	1	3	4	3	3	3	3	3	6	3	1	4	3
396	female	28	low educated	Olaf Scholz (SPD)	3	2	4	3	3	1	1	4	3	3	1	3	4	2	2	1	1	3	3	3	3	2	1	2	6	-1	6	3	3
397	female	22	high educated	Armin Laschet (CDU)	1	3	2	2	3	3	1	1	2	3	2	3	2	1	3	1	4	2	2	1	3	3	3	5	3	5	3	3	2
398	female	69	low educated	Olaf Scholz (SPD)	3	3	2	3	3	4	4	3	2	2	2	2	3	3	1	2	3	4	5	2	2	2	2	3	7	1	5	3	3
400	male	62	medium educated	Armin Laschet (CDU)	3	2	2	2	2	3	2	4	2	3	3	3	1	3	2	1	1	3	3	3	2	2	3	2	1	6	1	4	3
401	female	56	high educated	Olaf Scholz (SPD)	3	1	1	3	1	3	3	2	2	1	1	1	1	1	2	1	3	2	3	1	1	1	1	1	1	1	6	1	3
404	female	28	low educated	Olaf Scholz (SPD)	2	3	3	2	3	2	2	4	3	3	1	4	3	3	3	1	1	4	3	3	3	1	3	3	7	1	6	6	3
405	female	47	medium educated	Armin Laschet (CDU)	4	5	4	4	5	4	4	3	4	3	3	4	4	3	3	3	4	4	4	3	4	3	4	4	7	3	3	3	4
406	female	59	medium educated	Olaf Scholz (SPD)	3	3	3	3	4	3	3	3	3	3	3	4	3	3	3	4	5	3	4	3	3	3	4	4	7	-1	5	4	3
407	female	68	high educated	Olaf Scholz (SPD)	3	4	3	3	3	5	4	4	4	3	4	3	4	5	4	3	3	5	2	4	2	2	4	3	11	2	3	6	5
408	male	71	high educated	Armin Laschet (CDU)	5	5	4	5	4	5	5	5	4	3	3	4	3	5	3	1	4	5	5	3	2	3	3	3	11	3	5	1	5
410	female	62	high educated	Armin Laschet (CDU)	4	3	2	3	3	3	3	3	3	3	3	3	4	4	3	5	5	5	4	3	2	3	2	3	7	5	3	4	4
411	male	63	low educated	Olaf Scholz (SPD)	1	1	2	2	1	2	1	1	1	1	1	1	1	1	1	1	1	1	1	1	1	3	1	1	1	7	1	1	3
412	male	60	low educated	Olaf Scholz (SPD)	2	1	2	2	3	2	1	2	1	2	2	2	2	1	1	2	2	1	4	2	3	3	1	2	1	6	3	1	5
413	female	62	high educated	Armin Laschet (CDU)	4	4	3	3	4	4	4	3	3	3	2	4	4	2	2	4	4	4	5	4	2	4	3	2	1	3	6	1	2
417	female	69	low educated	Olaf Scholz (SPD)	1	1	1	1	1	1	1	1	1	1	1	1	1	1	1	1	1	1	1	1	1	1	1	2	1	5	1	1	5
419	male	48	medium educated	Olaf Scholz (SPD)	1	1	1	1	3	1	1	1	1	1	3	1	1	1	3	1	1	1	1	1	3	1	3	1	5	4	1	3	3
422	male	30	high educated	Armin Laschet (CDU)	2	3	3	2	2	4	2	4	3	2	1	3	4	3	2	3	3	2	4	3	2	4	4	4	1	7	5	1	4
423	female	51	high educated	Olaf Scholz (SPD)	3	3	3	3	3	3	3	1	3	3	3	1	3	3	2	1	3	2	3	2	3	3	3	3	3	-1	1	1	3
424	male	26	medium educated	Armin Laschet (CDU)	1	3	1	2	1	1	1	2	2	2	2	2	2	2	2	2	2	2	3	2	3	2	2	2	1	4	2	4	4
428	male	28	low educated	Olaf Scholz (SPD)	1	1	1	1	1	1	1	5	1	1	1	1	5	5	5	2	1	5	1	5	1	1	1	1	11	5	1	1	5
429	female	33	medium educated	Armin Laschet (CDU)	4	4	3	5	4	4	4	4	4	3	3	2	5	3	4	1	3	5	3	3	1	2	5	5	8	-1	5	4	3
430	female	19	high educated	Olaf Scholz (SPD)	2	2	3	2	2	3	2	2	2	2	2	2	1	3	2	3	3	2	2	2	3	1	2	3	1	-1	1	3	2
431	male	48	high educated	Olaf Scholz (SPD)	1	1	1	1	1	1	1	1	1	1	1	1	1	1	1	1	1	1	1	1	1	3	1	1	1	3	1	1	3
432	female	23	high educated	Armin Laschet (CDU)	4	3	1	3	3	4	3	1	3	2	1	3	2	3	1	2	1	3	3	2	5	4	3	2	4	1	3	3	3
433	female	30	high educated	Armin Laschet (CDU)	3	3	4	4	2	2	2	4	3	3	2	3	2	3	3	2	3	2	4	3	3	2	2	2	10	3	4	2	4
435	female	37	high educated	Armin Laschet (CDU)	4	1	5	3	3	3	1	5	3	3	1	1	2	3	1	3	3	2	4	4	2	2	4	1	7	2	1	5	3
437	female	31	low educated	Olaf Scholz (SPD)	2	2	1	1	3	3	2	2	2	2	2	2	1	2	1	2	1	2	1	2	3	2	1	2	3	7	1	1	3
439	male	70	low educated	Olaf Scholz (SPD)	2	3	3	2	3	3	3	2	2	2	2	2	2	2	2	2	3	3	3	2	2	3	2	2	4	5	3	3	4
441	male	59	low educated	Olaf Scholz (SPD)	3	5	1	2	5	5	5	5	3	2	1	5	3	5	3	5	3	5	1	3	3	1	5	5	1	2	1	4	4
445	female	58	low educated	Armin Laschet (CDU)	1	1	1	1	1	1	1	1	1	1	1	1	1	1	1	1	1	1	1	1	3	1	1	1	1	6	1	1	1
447	female	23	low educated	Armin Laschet (CDU)	2	1	1	1	3	1	1	1	4	3	3	1	2	1	2	2	2	2	1	3	1	1	5	3	1	3	3	1	3
450	female	22	high educated	Olaf Scholz (SPD)	5	4	4	4	4	3	5	4	4	3	4	3	4	4	2	4	3	5	5	4	2	2	5	4	10	2	4	5	4
453	female	51	medium educated	Armin Laschet (CDU)	3	2	2	3	3	3	2	3	2	2	2	3	1	2	3	2	2	3	3	3	3	3	2	3	6	-1	4	4	4
455	male	53	low educated	Armin Laschet (CDU)	2	3	3	3	3	3	3	2	3	1	1	1	1	3	2	1	1	3	3	1	1	3	3	3	1	1	4	3	3
459	female	50	low educated	Armin Laschet (CDU)	1	2	3	2	2	2	2	2	2	1	2	2	2	1	2	1	2	2	2	2	3	2	4	3	4	1	3	3	2
461	male	50	low educated	Olaf Scholz (SPD)	2	1	2	2	1	2	1	1	1	1	1	1	1	1	1	1	1	1	4	1	1	1	1	2	1	6	1	1	5
463	female	72	high educated	Armin Laschet (CDU)	3	4	3	3	4	4	4	4	4	3	2	3	4	3	3	4	5	4	4	3	2	3	3	3	8	5	2	5	3
464	female	62	low educated	Olaf Scholz (SPD)	4	4	4	3	4	4	4	4	3	3	3	3	3	3	4	4	4	4	4	3	4	3	4	4	11	2	2	6	4
465	male	20	medium educated	Olaf Scholz (SPD)	3	3	1	1	4	3	3	1	2	3	1	2	3	1	1	1	5	5	3	1	3	3	2	1	1	6	1	1	5
467	male	72	low educated	Armin Laschet (CDU)	1	2	2	2	2	2	3	1	1	2	2	2	1	1	2	1	1	1	2	2	2	2	2	2	1	7	2	1	3
468	female	27	low educated	Olaf Scholz (SPD)	3	2	1	3	2	2	1	2	2	2	2	1	2	3	3	2	2	3	1	2	3	1	1	3	6	-2	1	1	3
470	female	29	medium educated	Armin Laschet (CDU)	3	3	3	3	3	3	3	3	3	3	2	3	1	2	2	2	1	3	3	2	2	3	3	4	7	1	4	3	3
472	male	67	low educated	Armin Laschet (CDU)	3	4	4	3	4	4	4	3	4	3	3	3	3	4	3	3	3	4	4	4	2	3	4	3	2	1	5	4	3
474	male	63	low educated	Olaf Scholz (SPD)	1	1	1	1	2	2	1	1	1	1	1	1	1	1	2	1	1	2	2	1	2	1	2	1	1	-1	2	1	3
476	male	26	high educated	Armin Laschet (CDU)	2	3	2	2	2	1	1	2	2	2	2	3	1	2	2	2	3	3	3	3	4	3	3	2	3	4	2	5	4
477	female	63	low educated	Olaf Scholz (SPD)	5	3	4	4	4	4	3	4	4	3	3	2	4	3	4	4	4	3	5	4	2	3	4	4	10	4	2	3	5
479	female	24	high educated	Armin Laschet (CDU)	3	3	2	2	2	2	3	2	3	2	3	3	3	2	3	1	3	3	3	2	3	2	3	2	1	-1	4	2	2
480	female	48	low educated	Armin Laschet (CDU)	2	2	2	1	2	2	2	2	3	1	2	2	2	2	2	3	1	3	2	2	3	2	2	1	1	3	1	3	5
482	male	21	medium educated	Armin Laschet (CDU)	1	3	2	1	1	1	2	4	1	1	1	1	1	1	1	1	1	1	1	1	4	2	1	1	1	7	1	1	3
483	female	53	low educated	Olaf Scholz (SPD)	4	3	3	4	5	5	4	3	3	3	2	3	3	3	2	1	4	5	4	3	3	3	3	4	6	2	3	3	4
484	female	55	medium educated	Olaf Scholz (SPD)	3	3	2	2	2	3	1	3	2	1	2	2	1	1	1	1	2	1	2	1	3	1	3	3	4	5	2	3	5
485	female	63	high educated	Armin Laschet (CDU)	1	1	1	1	1	2	1	1	2	1	1	2	1	1	1	1	1	1	2	1	3	1	3	1	1	-1	3	2	4
487	female	65	low educated	Olaf Scholz (SPD)	2	3	3	2	3	3	2	1	1	2	2	3	1	2	3	3	3	3	4	3	3	3	2	3	1	5	1	1	4
489	male	21	medium educated	Armin Laschet (CDU)	4	4	4	3	4	3	4	4	3	2	2	3	3	4	3	1	3	4	5	3	4	2	2	4	5	3	5	1	4
495	female	55	high educated	Olaf Scholz (SPD)	4	3	4	3	4	5	3	4	5	1	1	3	3	3	3	1	3	4	5	4	2	2	3	3	8	1	5	4	NA
496	male	53	high educated	Armin Laschet (CDU)	5	5	5	4	4	5	5	5	3	3	4	5	5	2	5	5	5	5	5	3	4	4	5	4	11	2	4	6	5
497	male	45	low educated	Olaf Scholz (SPD)	3	3	3	3	3	3	3	2	3	2	2	2	2	1	2	2	3	3	2	2	4	3	2	3	4	-1	4	3	3
499	male	56	high educated	Armin Laschet (CDU)	1	2	1	2	1	1	1	4	2	2	2	2	3	2	2	2	1	2	2	2	2	2	2	2	3	-1	3	2	5
500	male	65	low educated	Olaf Scholz (SPD)	4	4	4	4	4	4	4	4	4	4	3	4	4	4	4	4	4	4	5	4	2	3	3	4	8	1	5	5	5
501	female	52	medium educated	Armin Laschet (CDU)	3	3	3	2	1	3	3	1	2	3	3	4	1	3	3	1	2	2	2	2	3	3	3	2	3	-1	4	4	3
503	male	41	high educated	Armin Laschet (CDU)	3	3	3	3	3	3	3	4	3	3	3	3	3	3	4	4	4	3	3	4	3	4	2	3	3	5	2	4	4
505	female	22	medium educated	Armin Laschet (CDU)	3	3	2	3	3	3	3	3	3	3	3	2	2	3	2	3	3	3	3	3	3	3	3	3	1	4	2	2	2
506	female	65	low educated	Armin Laschet (CDU)	2	3	1	1	2	2	2	2	1	1	1	1	1	2	1	1	1	1	3	1	1	1	2	2	1	2	5	6	4
508	female	62	low educated	Olaf Scholz (SPD)	2	1	2	2	2	1	3	3	3	1	1	2	1	2	2	1	1	4	3	1	1	1	1	2	3	5	1	2	3
509	male	57	low educated	Armin Laschet (CDU)	5	4	4	4	4	4	3	4	4	2	2	1	5	3	2	3	4	4	5	4	2	2	3	4	11	-1	3	4	4
511	female	54	medium educated	Olaf Scholz (SPD)	1	1	1	1	1	1	1	1	1	1	1	1	1	1	1	1	1	1	1	1	1	1	2	3	1	-1	3	3	3
513	male	39	low educated	Olaf Scholz (SPD)	4	4	4	3	3	4	4	3	3	4	4	4	4	3	4	3	4	3	3	4	2	4	3	3	8	6	6	5	5
514	female	52	low educated	Olaf Scholz (SPD)	4	3	2	3	2	2	2	3	2	2	2	2	2	2	2	2	2	3	3	2	3	1	2	2	2	5	2	3	5
516	male	46	high educated	Armin Laschet (CDU)	3	3	3	3	4	3	3	4	3	3	2	3	4	3	3	3	2	4	4	3	3	3	3	3	7	6	1	1	5
518	female	61	high educated	Armin Laschet (CDU)	4	5	5	4	4	4	4	4	4	4	3	3	3	4	3	3	3	4	4	3	3	3	4	4	9	1	4	3	4
519	male	41	medium educated	Armin Laschet (CDU)	3	3	4	2	3	3	3	2	3	2	1	2	3	2	3	2	1	4	3	3	3	3	4	1	6	-1	3	3	3
520	male	72	low educated	Olaf Scholz (SPD)	2	3	2	3	3	4	2	2	2	2	2	2	2	1	2	1	3	2	2	2	3	2	3	3	1	3	3	1	4
521	female	52	low educated	Armin Laschet (CDU)	2	3	2	2	3	3	2	3	2	2	2	3	1	3	2	1	2	4	4	1	3	3	4	2	1	-1	1	1	1
522	male	62	low educated	Olaf Scholz (SPD)	5	4	3	4	3	4	4	4	3	3	3	3	4	3	3	3	4	5	5	3	3	2	4	4	6	5	2	5	4
523	male	71	low educated	Armin Laschet (CDU)	3	2	3	3	3	3	3	2	2	3	3	3	3	3	3	1	2	2	2	4	3	3	4	3	2	2	1	6	4
524	male	66	medium educated	Olaf Scholz (SPD)	3	2	2	3	3	4	3	2	3	1	1	1	4	2	3	2	4	4	5	3	4	3	3	3	2	2	4	5	5
525	female	55	high educated	Armin Laschet (CDU)	2	2	2	2	2	2	1	3	2	2	2	1	1	2	1	1	3	2	2	1	2	2	2	2	1	5	3	3	2
532	female	38	medium educated	Olaf Scholz (SPD)	5	3	3	3	3	4	5	3	3	3	2	2	2	2	1	3	4	5	5	3	1	1	4	4	11	2	2	5	4
534	male	64	low educated	Armin Laschet (CDU)	1	1	1	1	1	2	2	1	1	1	3	1	1	2	1	3	1	3	2	1	1	1	1	2	1	6	1	1	3
535	female	32	medium educated	Olaf Scholz (SPD)	5	3	3	4	3	4	5	4	5	3	1	1	3	4	4	3	3	5	3	4	3	3	3	3	9	1	4	3	2
536	male	63	low educated	Armin Laschet (CDU)	2	2	4	3	4	3	2	2	3	3	2	2	2	4	3	2	4	4	4	2	3	2	2	3	3	5	4	2	4
537	male	46	medium educated	Olaf Scholz (SPD)	4	4	4	4	4	4	4	4	4	4	3	4	3	4	4	3	3	4	4	4	4	4	4	4	8	-1	4	5	4
538	male	72	low educated	Olaf Scholz (SPD)	4	4	4	4	4	4	4	4	4	2	2	3	4	3	4	3	3	4	4	4	2	2	3	4	4	1	4	3	4
539	female	55	low educated	Armin Laschet (CDU)	2	2	2	2	3	2	2	2	2	2	2	2	2	2	3	2	4	3	3	2	2	3	3	2	1	-1	1	4	3
540	female	51	high educated	Armin Laschet (CDU)	1	2	2	1	1	2	1	1	1	1	2	3	2	3	1	1	1	2	3	2	2	4	2	3	1	5	1	1	4
541	female	55	medium educated	Olaf Scholz (SPD)	2	2	2	2	3	2	3	3	3	2	2	2	2	2	3	2	2	3	3	2	2	2	3	2	4	-2	2	2	1
544	male	41	low educated	Olaf Scholz (SPD)	2	2	2	2	3	2	2	3	2	2	2	3	2	2	2	2	2	2	2	2	2	2	2	2	1	5	3	2	4
545	female	33	high educated	Armin Laschet (CDU)	3	3	3	2	3	3	3	3	1	3	2	2	2	2	1	2	3	5	4	2	3	2	2	2	2	3	2	2	2
546	male	68	high educated	Olaf Scholz (SPD)	1	2	2	1	1	2	2	1	1	1	2	2	1	2	1	3	3	3	1	1	2	2	2	2	1	4	1	2	5
547	male	20	high educated	Armin Laschet (CDU)	2	2	3	3	3	3	4	2	3	2	2	2	2	3	3	3	3	2	2	3	4	4	3	4	3	3	5	2	4
549	female	43	high educated	Armin Laschet (CDU)	3	3	3	3	4	4	4	2	3	3	2	4	3	3	4	4	5	4	5	3	3	3	3	4	3	5	2	3	4
551	female	65	low educated	Armin Laschet (CDU)	3	3	3	3	4	4	3	3	3	3	3	3	3	3	3	3	3	4	3	3	2	2	3	3	4	1	5	2	3
553	female	62	low educated	Olaf Scholz (SPD)	5	5	4	5	5	5	4	4	5	2	2	2	4	3	2	3	4	5	5	3	2	2	4	4	9	4	4	5	3
556	female	71	medium educated	Olaf Scholz (SPD)	3	3	3	3	3	3	3	3	3	2	2	2	1	3	3	3	3	4	4	2	2	2	3	3	8	5	2	4	4
557	female	60	medium educated	Armin Laschet (CDU)	4	5	4	5	4	5	5	5	5	3	4	5	5	5	5	3	4	5	5	5	5	5	5	3	10	4	6	5	5
558	female	31	high educated	Olaf Scholz (SPD)	2	2	2	2	2	2	2	2	3	3	2	1	2	2	2	1	1	3	3	2	3	1	3	2	2	3	4	2	3
563	male	73	low educated	Olaf Scholz (SPD)	4	5	5	5	5	5	5	5	5	4	5	4	5	5	4	5	5	5	5	5	3	2	4	5	11	2	4	6	4
564	male	50	low educated	Armin Laschet (CDU)	2	3	3	2	3	3	3	2	2	2	2	3	2	3	4	3	2	3	3	3	2	3	3	3	2	5	3	2	3
565	male	72	low educated	Armin Laschet (CDU)	2	3	4	3	4	3	4	3	3	3	1	3	2	3	2	3	3	3	4	3	4	2	3	2	1	4	1	3	4
566	female	67	medium educated	Olaf Scholz (SPD)	3	4	4	4	4	4	4	3	3	3	3	3	3	3	3	4	3	4	4	3	4	4	5	4	9	5	4	4	4
567	male	53	low educated	Armin Laschet (CDU)	1	1	1	1	5	5	1	1	1	1	1	1	1	1	1	1	1	1	1	1	1	2	4	1	1	7	1	1	5
568	male	58	medium educated	Olaf Scholz (SPD)	3	3	3	3	3	3	3	2	3	3	2	3	2	2	2	3	3	3	3	3	4	3	3	3	4	5	3	4	2
572	male	56	low educated	Armin Laschet (CDU)	1	1	1	2	3	1	2	1	3	3	3	1	1	3	1	1	1	2	1	1	4	4	2	2	5	3	2	1	2
573	male	47	medium educated	Olaf Scholz (SPD)	4	4	4	4	5	4	5	4	4	2	2	4	4	3	3	3	2	3	3	3	4	4	4	5	10	2	4	6	4
579	female	67	low educated	Olaf Scholz (SPD)	2	3	3	2	3	3	5	3	3	2	2	3	3	3	2	3	4	3	4	2	2	2	4	3	3	5	1	1	4
583	female	66	medium educated	Olaf Scholz (SPD)	2	4	3	2	3	3	2	1	3	3	2	2	2	4	2	4	3	4	4	2	2	4	3	2	1	1	5	6	3
584	male	27	medium educated	Armin Laschet (CDU)	3	5	3	3	4	2	4	2	3	3	3	3	2	3	2	5	3	3	4	3	4	4	2	3	6	6	1	1	3
588	male	67	low educated	Armin Laschet (CDU)	3	5	3	4	5	4	4	3	3	4	2	3	3	3	4	1	4	4	4	4	3	3	4	2	8	3	5	1	4
589	male	56	high educated	Armin Laschet (CDU)	5	3	3	4	3	3	4	5	3	2	1	1	3	2	3	4	3	3	3	4	3	3	4	2	6	5	2	3	3
590	male	59	medium educated	Olaf Scholz (SPD)	3	3	3	3	3	4	4	3	3	2	2	2	3	3	2	2	2	2	3	3	3	3	3	3	6	7	3	3	3
591	female	56	low educated	Armin Laschet (CDU)	3	3	3	3	3	3	4	3	3	2	2	3	2	3	3	2	2	4	3	3	3	3	4	3	7	2	3	5	3
595	female	57	low educated	Olaf Scholz (SPD)	3	3	3	3	3	3	3	3	3	2	3	3	3	2	3	3	3	4	3	3	3	3	3	3	3	-1	5	4	3
596	female	63	low educated	Armin Laschet (CDU)	3	3	2	1	3	2	1	1	3	1	1	1	1	3	2	1	4	2	3	2	2	3	2	2	1	5	5	3	4
597	male	49	low educated	Olaf Scholz (SPD)	1	1	1	2	1	1	1	1	2	1	1	1	1	1	1	1	3	3	1	1	2	1	1	3	1	-2	1	2	2
599	female	62	low educated	Armin Laschet (CDU)	3	1	3	5	5	3	5	1	1	1	1	1	1	1	1	1	1	3	1	4	5	1	5	5	1	2	1	4	2
600	male	62	low educated	Olaf Scholz (SPD)	3	2	1	2	2	1	2	1	1	2	2	2	1	1	1	2	3	1	2	1	2	2	1	2	1	6	4	1	4
601	male	54	low educated	Armin Laschet (CDU)	3	3	2	3	4	2	2	2	3	3	2	2	3	3	2	2	2	3	2	3	2	3	2	3	6	6	2	3	4
604	male	54	low educated	Olaf Scholz (SPD)	1	3	2	2	2	2	2	4	2	1	2	2	2	2	3	1	1	3	2	2	4	5	3	2	1	6	1	1	5
605	male	66	low educated	Armin Laschet (CDU)	2	2	2	1	3	4	1	1	1	1	1	2	1	3	3	1	1	3	1	2	1	2	1	1	1	4	1	1	5
607	female	30	high educated	Armin Laschet (CDU)	3	3	2	3	2	4	2	3	3	2	2	3	1	3	5	2	4	3	3	3	3	3	3	3	1	-1	2	3	4
610	female	61	low educated	Olaf Scholz (SPD)	5	5	5	5	5	5	5	1	3	1	1	1	1	3	1	1	3	3	5	3	5	3	5	5	1	1	6	3	5
611	male	37	high educated	Armin Laschet (CDU)	2	2	3	2	4	3	3	3	2	3	2	3	3	3	4	3	3	3	3	3	3	4	2	3	7	6	1	1	4
621	female	69	medium educated	Armin Laschet (CDU)	4	4	3	3	4	4	4	4	3	4	4	4	4	5	3	3	4	5	4	3	4	4	4	3	8	5	3	3	3
623	male	46	medium educated	Armin Laschet (CDU)	3	3	3	3	3	2	2	3	2	1	1	2	2	2	2	1	2	3	3	2	2	2	3	2	1	-1	1	1	2
624	male	28	high educated	Olaf Scholz (SPD)	3	2	3	3	1	2	2	3	2	2	1	2	1	3	2	2	2	3	3	3	3	2	3	4	1	3	4	1	4
627	male	70	high educated	Olaf Scholz (SPD)	4	3	3	4	4	4	3	4	4	2	1	1	4	3	3	2	2	4	4	2	2	2	3	3	8	5	5	3	5
628	female	66	medium educated	Olaf Scholz (SPD)	3	3	3	3	3	3	3	3	3	3	3	3	3	3	3	3	3	3	3	3	3	3	3	3	6	-1	3	3	5
629	female	35	medium educated	Armin Laschet (CDU)	4	3	3	4	4	4	4	3	3	3	3	3	4	3	3	3	4	4	4	3	3	4	4	4	8	3	4	4	3
630	male	21	medium educated	Armin Laschet (CDU)	1	4	3	2	3	2	3	1	2	1	1	2	2	2	1	1	1	2	3	2	2	2	3	3	1	5	1	1	2
631	male	63	high educated	Armin Laschet (CDU)	3	3	3	3	4	1	4	3	1	2	1	3	1	1	1	3	3	3	4	1	3	3	4	3	9	1	6	1	3
634	female	63	low educated	Olaf Scholz (SPD)	3	3	3	3	3	3	2	3	2	3	2	3	1	3	2	3	3	3	2	3	3	2	2	3	3	4	1	2	3
635	male	59	high educated	Olaf Scholz (SPD)	5	4	4	4	3	4	4	4	4	4	2	2	3	3	3	2	3	4	5	4	3	2	4	4	10	2	4	5	4
637	female	53	high educated	Olaf Scholz (SPD)	4	4	3	4	4	4	4	4	4	3	2	3	4	3	3	4	2	4	4	4	2	1	3	4	5	5	2	4	5
640	female	53	low educated	Olaf Scholz (SPD)	1	2	2	2	2	2	2	1	1	2	2	1	1	3	2	1	3	1	1	2	2	1	2	1	1	6	1	1	3
642	female	34	low educated	Armin Laschet (CDU)	3	3	3	3	3	1	4	3	1	1	1	4	5	1	3	1	4	4	5	3	1	4	3	3	6	1	6	2	4
644	female	42	medium educated	Armin Laschet (CDU)	2	3	1	3	3	2	3	3	3	3	1	3	1	3	1	1	1	2	3	2	3	3	3	1	1	7	1	1	3
645	male	60	high educated	Olaf Scholz (SPD)	4	3	3	2	3	4	3	5	3	3	2	4	2	3	2	5	4	3	4	4	2	2	3	4	3	3	4	3	5
646	female	42	low educated	Armin Laschet (CDU)	3	4	2	2	3	3	3	3	3	3	3	2	1	4	1	1	3	2	3	4	2	2	3	2	1	4	1	5	5
647	male	69	high educated	Olaf Scholz (SPD)	5	4	4	4	5	4	5	3	4	3	2	1	4	4	2	2	2	5	3	4	3	3	4	3	6	4	1	5	3
648	female	43	low educated	Olaf Scholz (SPD)	1	3	2	2	3	4	5	1	2	1	1	1	1	2	2	1	1	2	2	2	5	1	4	5	1	-2	4	4	-1
650	male	61	medium educated	Olaf Scholz (SPD)	1	1	1	1	1	3	1	1	2	1	1	1	1	1	1	1	1	3	1	1	1	1	1	1	1	1	5	2	3
651	female	68	low educated	Armin Laschet (CDU)	3	3	3	3	3	3	3	3	3	1	1	1	1	2	1	1	1	4	4	2	1	1	1	3	3	2	1	6	2
652	male	53	medium educated	Armin Laschet (CDU)	4	3	3	3	5	4	4	3	4	2	2	2	3	4	4	4	2	4	4	4	2	3	4	3	5	7	2	3	5
653	male	58	high educated	Olaf Scholz (SPD)	4	3	3	4	3	4	4	2	3	3	2	4	3	3	3	4	3	4	4	2	3	3	3	4	3	1	5	3	4
655	male	64	high educated	Olaf Scholz (SPD)	4	4	3	4	4	3	4	4	3	3	3	3	3	3	3	3	3	3	4	3	3	3	3	3	7	5	2	4	4
658	female	74	medium educated	Olaf Scholz (SPD)	4	4	4	4	4	4	4	3	5	4	4	4	4	3	4	3	4	4	3	3	3	3	4	3	9	2	6	6	5
661	male	66	low educated	Olaf Scholz (SPD)	5	5	5	4	5	5	5	5	4	5	4	4	5	5	5	5	5	5	5	5	3	4	5	5	11	6	4	3	5
662	female	70	medium educated	Armin Laschet (CDU)	4	3	4	3	3	4	4	3	3	3	2	3	2	3	3	3	3	4	4	3	3	2	3	3	7	3	4	2	3
663	female	73	medium educated	Olaf Scholz (SPD)	4	4	4	4	4	4	4	4	4	4	3	3	4	5	3	3	3	4	5	4	2	2	3	4	7	6	3	4	5
664	male	63	low educated	Armin Laschet (CDU)	5	5	5	5	5	4	5	5	5	5	5	5	5	5	5	5	5	5	5	5	5	5	5	5	11	1	6	1	4
665	female	39	high educated	Olaf Scholz (SPD)	3	3	2	3	3	3	3	3	2	3	2	3	3	3	3	3	3	3	3	3	3	2	3	2	5	5	2	4	2
666	male	45	low educated	Armin Laschet (CDU)	3	4	3	3	4	4	4	4	3	3	2	3	3	4	3	3	3	4	4	3	2	4	4	3	4	3	6	3	3
667	male	57	medium educated	Olaf Scholz (SPD)	3	3	3	3	3	3	4	3	3	3	2	2	4	3	3	3	3	3	3	4	3	2	3	3	6	1	5	4	3
668	male	58	low educated	Armin Laschet (CDU)	3	3	3	4	4	3	2	3	3	2	2	3	3	2	3	3	3	3	3	2	4	3	3	3	11	1	4	5	3
669	male	65	medium educated	Armin Laschet (CDU)	4	4	4	3	4	4	4	3	3	3	2	4	2	3	1	4	3	5	3	3	3	2	3	4	5	5	4	3	4
670	female	66	low educated	Olaf Scholz (SPD)	5	4	4	5	5	5	4	4	5	4	2	3	4	4	4	5	3	5	5	3	4	4	4	3	11	2	4	5	4
671	male	49	medium educated	Armin Laschet (CDU)	1	1	1	1	1	1	1	5	1	1	1	1	1	1	1	1	1	1	1	1	1	1	1	1	1	6	1	1	2
674	male	33	low educated	Olaf Scholz (SPD)	1	3	2	1	1	2	2	1	1	1	2	1	2	1	2	1	1	1	3	2	2	2	1	2	2	6	1	1	3
677	male	57	low educated	Olaf Scholz (SPD)	4	3	4	4	4	3	3	4	4	2	2	2	3	3	1	4	5	4	5	4	2	2	3	4	10	-1	3	5	3
678	male	59	high educated	Armin Laschet (CDU)	3	3	3	1	5	5	5	2	2	2	2	2	1	3	2	1	1	3	4	2	2	2	3	4	1	3	3	3	4
680	female	48	high educated	Olaf Scholz (SPD)	1	2	2	2	2	3	2	2	2	1	1	2	1	2	2	1	1	2	2	2	1	1	2	2	2	1	5	3	4
681	male	71	medium educated	Armin Laschet (CDU)	2	3	3	1	3	4	4	1	1	2	1	2	1	3	1	2	1	2	3	3	4	4	3	2	2	6	1	1	5
683	female	21	high educated	Olaf Scholz (SPD)	3	3	2	3	3	3	1	3	2	2	2	2	3	2	2	3	3	2	2	2	3	2	2	2	4	5	4	4	4
685	male	50	high educated	Olaf Scholz (SPD)	4	3	3	3	3	3	3	3	3	4	3	3	4	3	4	3	4	4	4	3	3	2	4	4	7	2	4	5	5
687	female	73	low educated	Olaf Scholz (SPD)	4	4	4	4	4	3	3	4	4	4	4	4	3	3	4	3	4	4	5	3	3	5	4	5	6	1	6	4	3
689	male	27	high educated	Olaf Scholz (SPD)	3	4	3	3	4	4	4	3	4	3	2	3	3	3	3	2	4	3	4	3	2	1	2	3	5	3	3	3	4
693	male	57	low educated	Armin Laschet (CDU)	2	1	1	1	2	2	1	1	1	1	1	1	1	1	1	1	1	2	1	2	2	3	2	1	1	7	1	6	3
694	female	63	low educated	Olaf Scholz (SPD)	3	4	5	4	4	5	4	4	4	4	4	5	4	4	4	4	5	4	5	5	5	5	5	5	6	1	6	5	3
698	male	37	low educated	Olaf Scholz (SPD)	2	3	3	3	3	3	4	3	3	2	2	2	2	3	1	1	1	5	5	3	3	3	3	4	6	1	5	3	3
699	female	61	medium educated	Armin Laschet (CDU)	1	1	1	1	1	1	1	1	1	1	1	1	1	1	1	1	1	1	1	1	1	4	1	1	1	1	4	1	4
703	female	63	low educated	Armin Laschet (CDU)	3	2	2	2	3	2	3	2	2	3	3	3	2	2	2	2	3	4	3	2	4	3	4	3	5	-1	1	1	2
705	female	19	high educated	Armin Laschet (CDU)	3	4	4	4	3	4	4	3	3	3	3	3	3	3	3	2	3	4	3	4	3	2	4	4	6	4	4	4	4
706	female	55	high educated	Olaf Scholz (SPD)	5	4	4	4	5	5	5	4	3	1	1	4	4	1	3	4	5	5	5	4	3	1	4	4	9	-1	4	3	3
707	male	69	medium educated	Olaf Scholz (SPD)	3	3	3	3	3	4	2	4	2	2	2	3	2	2	3	2	2	4	3	4	2	2	3	3	7	3	2	4	4
708	female	26	high educated	Armin Laschet (CDU)	3	3	4	4	2	2	4	3	3	2	2	2	2	2	1	1	3	3	2	2	4	3	4	4	6	-1	5	2	1
710	female	57	medium educated	Olaf Scholz (SPD)	1	1	1	1	1	3	3	3	1	1	1	1	1	1	3	5	3	3	3	3	1	3	1	3	1	-1	1	3	4
712	female	72	low educated	Armin Laschet (CDU)	2	2	2	2	2	3	1	2	2	1	1	2	2	2	2	2	2	2	2	2	2	2	2	2	1	2	1	6	3
713	male	63	medium educated	Olaf Scholz (SPD)	4	4	3	4	3	4	4	3	3	3	3	3	2	3	3	3	3	4	4	3	3	4	4	4	6	5	3	4	3
715	female	60	medium educated	Armin Laschet (CDU)	4	4	3	4	3	5	3	3	4	4	5	3	5	5	4	5	4	4	4	4	3	4	3	3	11	1	5	2	4
716	female	52	medium educated	Olaf Scholz (SPD)	3	2	2	2	3	2	2	4	2	4	4	3	2	2	2	4	3	2	2	2	3	4	2	2	3	-1	4	3	3
717	female	35	medium educated	Armin Laschet (CDU)	4	4	3	3	3	3	4	3	3	1	1	1	2	1	3	2	2	4	4	3	3	2	3	3	11	1	5	5	2
718	male	65	low educated	Olaf Scholz (SPD)	4	3	4	4	3	4	4	4	3	3	2	3	2	3	4	2	4	4	4	3	4	2	4	4	3	1	6	4	3
721	female	65	low educated	Olaf Scholz (SPD)	2	2	1	2	1	2	2	3	2	3	2	2	2	2	2	3	3	3	3	3	3	3	2	2	6	1	5	3	5
724	female	59	low educated	Olaf Scholz (SPD)	4	4	4	4	4	4	4	4	4	3	3	3	3	4	3	3	3	4	4	3	4	3	4	4	10	2	1	4	3
725	male	62	low educated	Armin Laschet (CDU)	2	4	2	3	3	2	3	2	2	2	2	3	2	2	2	3	2	3	3	3	3	3	4	2	1	1	5	1	2
726	male	58	medium educated	Armin Laschet (CDU)	1	4	1	1	1	1	1	1	1	1	1	1	1	1	1	2	3	1	1	1	3	3	1	1	1	6	1	1	5
727	female	51	medium educated	Olaf Scholz (SPD)	4	3	2	3	3	3	3	2	3	3	4	3	3	2	2	2	4	4	4	3	2	2	3	3	3	1	6	4	3
728	male	60	high educated	Armin Laschet (CDU)	1	1	1	1	1	3	1	2	3	1	1	1	1	1	1	1	1	4	1	2	1	1	1	1	1	5	2	3	3
729	male	25	high educated	Armin Laschet (CDU)	4	4	4	5	3	4	4	3	4	3	2	3	4	4	3	3	4	4	4	4	2	2	5	4	6	-1	3	3	4
730	female	28	high educated	Olaf Scholz (SPD)	3	1	4	3	3	2	3	3	3	1	2	1	3	3	2	1	1	3	1	4	3	1	2	3	7	1	5	3	4
731	male	40	high educated	Olaf Scholz (SPD)	3	4	3	3	3	4	2	3	3	3	2	2	2	4	3	4	2	3	3	4	2	2	3	3	4	1	5	3	4
734	female	53	high educated	Olaf Scholz (SPD)	4	3	2	3	3	1	2	4	3	1	1	2	2	3	1	4	4	4	4	2	1	1	2	3	6	5	2	4	4
735	male	70	medium educated	Armin Laschet (CDU)	1	2	1	1	3	2	1	1	1	1	1	3	1	2	2	1	2	3	2	1	3	3	3	2	1	4	3	3	4
738	male	36	high educated	Olaf Scholz (SPD)	1	1	1	1	1	1	1	4	1	2	2	2	1	1	5	1	1	1	1	1	1	1	2	2	1	3	2	2	5
740	female	64	low educated	Olaf Scholz (SPD)	4	4	3	3	4	4	3	4	3	3	2	3	3	3	2	4	3	4	4	3	3	3	4	4	8	2	3	4	2
741	male	67	low educated	Olaf Scholz (SPD)	5	4	3	3	4	5	4	5	3	4	3	4	5	4	3	2	1	3	3	5	3	5	3	3	10	3	1	3	3
742	female	56	low educated	Armin Laschet (CDU)	2	3	3	2	3	3	3	3	2	2	2	2	2	3	3	3	1	2	3	3	2	3	3	2	1	-2	4	1	3
745	male	66	medium educated	Olaf Scholz (SPD)	5	5	5	5	5	5	5	5	5	5	3	5	5	5	5	5	5	5	5	5	4	5	5	5	11	2	3	6	4
746	female	53	medium educated	Olaf Scholz (SPD)	1	1	1	2	1	1	3	1	1	3	1	3	1	1	1	1	1	1	2	1	3	1	3	3	1	7	2	2	4
749	female	71	low educated	Armin Laschet (CDU)	3	1	3	3	3	3	1	3	3	3	4	1	3	3	3	1	4	3	2	3	3	3	2	4	6	5	4	4	2
750	female	34	high educated	Olaf Scholz (SPD)	3	3	3	3	3	3	3	3	3	3	2	3	3	3	3	1	3	4	3	3	2	3	3	3	3	7	1	3	2
751	male	32	low educated	Armin Laschet (CDU)	3	3	3	3	3	3	3	3	3	3	2	3	3	3	3	3	3	3	3	3	3	3	3	3	4	-2	2	3	2
753	male	54	low educated	Olaf Scholz (SPD)	3	3	3	3	3	3	4	3	4	3	3	3	3	3	3	4	3	3	4	3	3	3	3	3	10	2	1	6	4
754	female	58	low educated	Armin Laschet (CDU)	3	3	3	3	3	4	3	3	3	2	2	2	3	2	3	1	3	4	4	3	2	3	3	3	1	5	1	1	4
755	male	34	high educated	Olaf Scholz (SPD)	5	4	5	5	4	5	4	5	4	3	3	4	5	3	3	5	5	5	5	5	3	2	4	5	9	1	6	4	4
756	male	68	low educated	Olaf Scholz (SPD)	3	3	3	3	3	4	3	2	3	2	1	2	3	3	3	3	4	3	4	2	3	2	3	2	7	6	2	3	3
757	male	63	low educated	Armin Laschet (CDU)	1	1	1	1	4	5	1	1	1	4	1	4	3	5	3	1	1	5	5	1	3	5	1	3	1	2	2	5	3
758	female	28	medium educated	Olaf Scholz (SPD)	2	4	3	1	3	2	3	3	1	3	3	3	2	3	2	3	2	3	3	4	3	3	3	3	5	3	1	1	3
760	female	50	low educated	Armin Laschet (CDU)	2	3	4	2	3	3	4	1	3	3	3	2	1	2	1	1	4	4	4	1	3	3	3	3	1	1	3	1	3
762	male	62	low educated	Armin Laschet (CDU)	3	2	2	2	3	4	4	2	2	2	1	2	2	2	2	1	3	3	4	2	4	4	3	2	2	-1	1	1	2
768	female	36	medium educated	Armin Laschet (CDU)	3	4	4	1	4	4	4	2	1	3	2	2	2	2	1	2	3	1	2	4	3	3	3	3	1	4	2	2	3
770	male	73	high educated	Olaf Scholz (SPD)	2	3	4	2	4	1	1	2	4	1	1	1	1	1	1	2	1	2	3	1	1	5	4	1	1	1	6	1	4
771	female	28	high educated	Armin Laschet (CDU)	4	3	3	3	2	4	1	3	3	4	3	3	3	4	4	4	4	4	2	3	3	4	3	4	1	5	3	2	4
778	female	58	medium educated	Armin Laschet (CDU)	1	1	2	1	1	1	1	1	1	1	1	2	1	1	1	1	1	1	3	1	1	1	2	1	1	1	6	2	4
781	male	71	low educated	Armin Laschet (CDU)	5	3	5	3	5	3	5	3	3	3	3	5	3	3	3	5	5	5	5	3	5	5	3	3	7	3	5	3	4
784	female	51	low educated	Armin Laschet (CDU)	3	4	3	3	3	4	4	3	3	4	4	3	4	4	3	4	4	4	5	3	3	3	3	4	7	2	2	4	2
786	female	21	high educated	Armin Laschet (CDU)	4	3	2	3	3	4	3	3	3	2	2	2	3	2	2	2	3	3	2	3	2	2	4	4	5	5	3	4	2
787	female	32	high educated	Olaf Scholz (SPD)	4	4	4	4	3	4	3	4	3	3	2	2	2	3	2	2	2	4	4	2	2	1	2	4	5	5	5	3	3
789	male	72	low educated	Olaf Scholz (SPD)	2	2	2	2	3	2	2	2	2	2	2	2	1	2	2	3	2	2	3	2	2	3	3	2	3	-1	3	2	3
790	female	24	high educated	Olaf Scholz (SPD)	4	3	3	3	3	3	2	2	2	3	3	3	2	3	3	4	4	4	4	3	3	2	2	3	1	5	1	4	4
793	male	39	high educated	Olaf Scholz (SPD)	1	3	3	1	1	1	2	2	1	1	1	1	2	1	1	1	1	1	4	1	1	1	3	2	1	5	3	2	5
795	male	55	medium educated	Olaf Scholz (SPD)	4	4	3	3	4	4	4	3	3	2	2	2	1	2	2	2	2	4	4	2	2	2	3	4	4	6	5	3	4
796	male	47	low educated	Armin Laschet (CDU)	3	1	4	4	3	5	4	5	5	5	5	5	5	5	5	3	4	5	5	5	4	4	5	3	7	-1	6	5	3
797	female	57	low educated	Olaf Scholz (SPD)	1	2	2	1	2	1	2	1	1	1	1	2	1	1	1	2	1	1	2	1	1	2	2	1	2	-2	1	1	3
799	male	57	low educated	Olaf Scholz (SPD)	4	3	3	4	3	3	4	3	3	4	3	3	2	2	3	3	3	4	5	3	3	4	4	4	6	2	3	4	3
800	female	21	high educated	Armin Laschet (CDU)	1	3	3	1	3	2	3	1	1	1	1	3	1	1	1	3	2	1	3	3	1	3	3	1	6	7	4	4	-1
801	female	33	high educated	Olaf Scholz (SPD)	2	3	2	2	2	3	4	2	2	3	1	3	2	3	1	4	4	2	2	2	4	4	4	4	2	-1	1	1	2
802	male	60	low educated	Armin Laschet (CDU)	2	2	2	2	2	1	3	2	2	2	2	2	2	2	2	2	2	4	3	2	1	3	2	1	3	-1	6	2	4
803	female	68	low educated	Olaf Scholz (SPD)	2	3	2	2	3	3	3	2	3	2	2	3	2	2	3	2	2	2	4	3	2	2	3	3	8	2	2	5	4
804	female	46	low educated	Armin Laschet (CDU)	2	1	1	1	1	1	1	1	1	3	4	3	1	2	1	1	1	1	1	1	5	3	1	3	1	2	4	4	5
806	male	57	low educated	Olaf Scholz (SPD)	5	5	5	5	5	5	3	5	5	5	5	3	5	5	5	5	5	5	5	5	3	2	5	5	11	2	1	6	5
808	male	34	high educated	Armin Laschet (CDU)	4	3	3	3	3	2	2	2	3	2	2	2	1	2	2	2	3	3	2	2	2	3	4	3	5	1	5	4	4
809	female	43	low educated	Armin Laschet (CDU)	1	1	1	1	1	1	1	1	1	1	1	1	1	1	1	4	1	1	1	3	1	1	1	1	1	6	1	1	1
810	male	60	high educated	Olaf Scholz (SPD)	1	2	2	2	1	4	1	2	2	1	1	1	1	2	1	1	1	1	3	2	1	1	1	1	7	-1	3	3	4
811	male	55	high educated	Armin Laschet (CDU)	2	3	1	2	1	3	1	1	1	2	2	2	3	2	4	2	3	4	2	3	4	4	2	3	3	2	3	6	4
813	female	59	low educated	Olaf Scholz (SPD)	3	3	2	2	2	3	1	1	2	3	1	2	1	2	1	1	1	3	1	2	2	1	3	3	1	6	2	2	3
815	male	43	medium educated	Armin Laschet (CDU)	2	2	2	2	2	2	2	2	2	4	4	2	2	1	1	1	1	2	3	1	2	1	2	2	2	5	4	4	5
816	female	45	low educated	Armin Laschet (CDU)	3	3	3	2	3	3	2	2	2	3	3	3	2	3	2	2	2	3	5	3	4	3	2	4	3	-1	4	2	4
817	male	22	high educated	Olaf Scholz (SPD)	3	3	4	3	3	2	2	2	3	2	1	2	3	1	2	1	2	4	5	2	2	1	4	3	3	1	6	3	4
818	male	30	high educated	Olaf Scholz (SPD)	2	3	1	2	2	2	3	2	2	2	2	2	2	3	2	2	3	2	2	2	2	2	2	2	1	3	4	3	4
821	female	27	high educated	Olaf Scholz (SPD)	3	3	2	2	3	3	2	3	3	1	1	1	1	2	1	1	2	2	1	2	2	2	2	3	1	3	4	3	4
822	female	65	low educated	Olaf Scholz (SPD)	2	2	3	2	1	3	1	1	3	2	1	1	1	2	1	1	1	4	3	1	2	2	2	2	3	3	1	1	3
824	male	41	high educated	Olaf Scholz (SPD)	2	1	3	3	2	3	2	2	2	2	2	3	2	1	2	1	1	2	2	2	3	3	3	3	1	-1	1	1	4
825	male	58	high educated	Armin Laschet (CDU)	4	3	3	2	4	3	4	4	3	3	3	3	2	2	2	2	4	4	4	3	3	3	4	4	5	3	5	2	5
826	female	46	medium educated	Olaf Scholz (SPD)	3	3	4	3	4	4	4	3	3	3	3	2	3	3	3	3	3	4	5	3	3	3	3	3	9	-1	4	4	2
827	female	25	medium educated	Armin Laschet (CDU)	4	4	3	3	3	3	4	4	3	3	3	4	4	4	3	2	4	4	3	4	3	3	3	3	9	1	5	4	2
828	female	28	high educated	Armin Laschet (CDU)	2	3	2	3	1	2	2	4	3	3	2	1	3	3	2	2	3	4	3	2	1	1	2	2	1	4	2	4	3
831	male	45	medium educated	Armin Laschet (CDU)	3	3	2	3	3	3	3	3	2	2	1	2	3	2	2	3	2	3	3	3	3	3	3	2	6	-2	1	1	1
832	male	22	high educated	Olaf Scholz (SPD)	2	3	3	2	4	2	2	3	1	1	1	3	1	1	4	1	1	1	2	2	2	2	2	3	1	1	6	3	5
833	female	54	low educated	Armin Laschet (CDU)	3	4	4	4	4	4	3	3	4	4	3	4	3	4	3	3	4	4	4	4	4	4	4	4	8	1	5	4	3
835	female	58	low educated	Armin Laschet (CDU)	2	2	3	3	2	3	2	2	2	3	2	2	2	3	2	1	2	2	4	2	4	4	3	3	2	2	1	5	2
838	male	48	high educated	Armin Laschet (CDU)	3	2	2	2	2	2	2	2	2	2	1	2	2	3	3	2	1	3	3	3	4	4	3	1	3	1	5	4	4
839	female	66	medium educated	Armin Laschet (CDU)	2	3	2	2	3	3	3	3	2	2	1	2	2	3	2	2	3	3	4	2	3	2	3	3	2	-1	1	1	4
841	male	45	high educated	Olaf Scholz (SPD)	4	4	4	4	4	3	4	4	4	2	1	2	4	2	3	4	4	4	5	3	2	2	3	4	5	5	5	4	4
843	female	48	medium educated	Olaf Scholz (SPD)	4	3	3	4	4	3	4	4	4	2	1	2	3	3	4	2	3	4	4	3	2	2	3	3	10	2	4	5	2
844	female	70	high educated	Armin Laschet (CDU)	4	4	4	4	4	5	4	4	4	4	2	3	3	3	3	3	3	4	4	5	3	4	4	4	4	5	2	4	3
846	male	54	low educated	Olaf Scholz (SPD)	3	3	3	3	3	3	3	3	3	3	3	3	3	3	3	3	3	3	3	3	3	3	3	3	6	6	3	3	3
848	female	49	low educated	Armin Laschet (CDU)	2	2	4	1	3	2	1	1	1	3	3	4	1	2	3	1	1	2	3	2	3	2	5	3	1	-1	4	5	4
849	male	65	high educated	Olaf Scholz (SPD)	4	5	5	5	4	5	5	4	5	2	1	1	3	4	4	3	4	4	5	3	1	1	4	5	10	2	2	6	4
851	female	21	high educated	Armin Laschet (CDU)	4	3	3	3	3	4	3	4	3	3	3	3	3	3	3	2	2	5	4	3	2	3	4	4	10	-1	4	5	3
852	female	36	low educated	Olaf Scholz (SPD)	1	1	1	1	3	2	1	1	1	3	3	3	1	1	3	1	2	2	1	4	5	3	2	3	1	4	2	4	4
854	female	18	medium educated	Armin Laschet (CDU)	2	2	2	4	2	3	3	3	3	3	4	2	4	2	2	2	3	3	3	3	3	3	3	3	6	4	1	3	3
855	male	59	medium educated	Olaf Scholz (SPD)	5	5	5	3	5	4	5	4	3	2	2	3	3	3	4	5	4	5	5	3	2	3	5	4	11	2	1	5	3
856	female	27	medium educated	Olaf Scholz (SPD)	4	4	3	4	4	4	4	4	4	2	2	2	4	3	2	2	4	4	4	3	2	2	4	3	11	2	3	6	2
857	female	68	medium educated	Armin Laschet (CDU)	5	5	5	5	5	5	5	5	5	3	3	5	5	5	5	5	3	5	5	5	3	5	5	5	11	4	3	4	2
860	female	26	high educated	Armin Laschet (CDU)	3	4	2	2	2	2	2	2	2	3	2	2	1	3	1	1	4	4	2	1	2	1	4	3	1	-1	3	4	4
862	female	38	high educated	Olaf Scholz (SPD)	3	3	2	3	3	3	3	3	3	3	2	4	2	3	2	2	4	3	3	3	2	2	3	3	5	3	3	4	4
865	male	40	low educated	Olaf Scholz (SPD)	5	3	3	4	2	4	4	5	3	3	4	3	4	5	4	2	3	3	3	3	3	4	5	5	9	4	2	4	4
867	female	63	low educated	Olaf Scholz (SPD)	5	5	5	5	5	5	5	5	5	5	5	5	5	5	5	4	4	5	5	5	5	5	5	5	11	5	3	5	3
868	male	68	low educated	Armin Laschet (CDU)	2	3	2	2	3	2	3	3	3	2	2	2	3	3	3	2	3	3	1	2	3	2	2	2	1	-2	5	3	3
869	male	36	low educated	Olaf Scholz (SPD)	2	3	1	1	1	1	1	2	1	1	1	4	1	4	3	1	1	1	3	2	4	3	3	3	7	6	1	3	3
870	male	62	low educated	Armin Laschet (CDU)	2	3	4	3	3	4	4	3	3	1	1	2	4	4	5	2	1	3	3	4	3	2	4	3	6	6	1	1	4
871	female	27	high educated	Armin Laschet (CDU)	3	3	3	3	3	3	3	3	3	2	2	2	2	2	2	2	3	3	3	2	2	2	3	3	6	-1	2	3	2
873	male	48	low educated	Armin Laschet (CDU)	1	1	1	1	2	2	1	1	1	2	1	1	1	1	1	1	1	2	3	1	4	1	1	1	1	5	1	3	3
876	female	48	low educated	Armin Laschet (CDU)	5	4	5	5	5	5	5	5	3	5	4	4	4	4	4	5	5	5	4	4	5	5	5	5	11	2	1	2	2
877	female	29	medium educated	Olaf Scholz (SPD)	3	3	3	4	3	4	2	3	3	2	2	2	3	2	3	2	2	4	4	2	3	3	4	4	5	6	2	3	2
878	male	64	high educated	Olaf Scholz (SPD)	3	2	2	3	2	3	2	3	2	1	1	1	1	1	1	1	1	2	2	3	1	1	2	2	1	4	1	1	4
880	male	44	low educated	Armin Laschet (CDU)	3	3	3	3	3	3	3	3	3	3	3	3	3	3	3	3	4	3	3	3	3	3	3	3	6	2	4	6	4
881	male	20	medium educated	Armin Laschet (CDU)	3	4	3	3	3	4	3	4	4	3	3	3	3	3	3	2	2	4	4	3	2	2	4	4	7	1	5	4	2
883	male	36	low educated	Armin Laschet (CDU)	2	3	1	1	1	1	1	1	1	2	2	2	2	2	1	1	2	3	2	1	5	3	2	2	1	7	5	4	4
884	female	27	high educated	Olaf Scholz (SPD)	4	4	4	3	4	3	3	4	3	1	1	2	4	1	3	3	2	5	5	4	2	1	2	4	6	5	1	3	2
886	male	65	low educated	Armin Laschet (CDU)	4	3	3	3	4	4	4	3	3	3	3	3	3	3	3	4	4	3	3	3	3	4	4	4	7	4	3	3	2
888	male	38	low educated	Armin Laschet (CDU)	3	4	4	3	3	4	3	4	3	3	4	3	4	3	4	4	3	3	3	3	3	4	3	3	5	6	2	3	2
890	female	65	low educated	Armin Laschet (CDU)	5	5	5	5	5	5	5	1	3	5	5	4	1	5	5	1	1	5	1	5	5	5	5	1	1	6	1	1	5
892	female	55	low educated	Olaf Scholz (SPD)	2	2	2	3	2	4	3	2	3	4	3	4	4	4	4	4	4	3	4	3	4	2	2	3	2	-2	1	3	5
893	female	27	high educated	Armin Laschet (CDU)	3	3	2	2	2	4	2	5	3	3	3	4	1	4	3	3	4	4	2	3	3	2	4	4	1	5	2	2	4
894	female	68	low educated	Armin Laschet (CDU)	1	3	3	3	3	3	4	1	3	3	3	3	1	4	5	1	1	3	3	3	4	3	3	3	1	2	4	5	5
896	male	72	low educated	Olaf Scholz (SPD)	3	3	3	3	3	4	3	3	3	3	3	3	3	3	3	3	3	3	4	3	3	3	3	3	1	1	4	1	3
897	female	74	high educated	Armin Laschet (CDU)	4	4	3	3	3	4	4	3	3	3	2	2	4	3	4	2	4	4	5	2	3	4	4	3	8	4	1	2	3
898	male	55	high educated	Olaf Scholz (SPD)	3	5	5	3	5	5	5	5	5	1	3	5	5	5	5	5	3	5	5	5	3	1	5	3	1	6	1	1	2
902	male	65	low educated	Armin Laschet (CDU)	2	2	2	3	3	3	3	3	2	3	2	3	3	3	3	1	1	3	2	2	3	3	3	2	1	6	1	1	1
903	male	71	medium educated	Olaf Scholz (SPD)	2	3	3	3	1	3	2	2	1	2	2	1	2	1	2	2	2	2	2	2	4	2	1	1	5	1	5	2	4
904	male	25	high educated	Armin Laschet (CDU)	5	5	5	5	5	5	5	5	5	5	1	5	5	5	3	5	5	5	5	5	5	5	5	5	11	1	6	3	5
907	male	73	high educated	Olaf Scholz (SPD)	3	3	3	4	5	4	3	3	4	1	1	3	3	3	3	1	1	2	3	3	3	3	3	1	11	2	1	3	4
908	male	52	high educated	Armin Laschet (CDU)	2	2	2	2	2	2	2	2	3	2	2	2	2	2	2	2	2	4	2	2	2	2	2	2	6	1	6	3	4
909	female	67	high educated	Olaf Scholz (SPD)	3	4	3	2	3	3	3	3	2	2	3	3	2	2	3	4	3	4	4	2	4	3	4	4	8	4	5	4	3
910	male	71	low educated	Armin Laschet (CDU)	3	4	4	3	3	5	5	4	3	2	2	3	4	4	4	4	4	4	4	4	5	4	3	5	1	6	1	1	5
911	female	68	low educated	Armin Laschet (CDU)	1	1	1	1	1	1	1	1	1	1	3	2	1	1	2	1	4	3	2	2	5	4	3	4	1	-1	2	1	3
912	male	57	high educated	Olaf Scholz (SPD)	4	4	4	4	5	4	4	3	4	3	2	2	5	2	3	3	4	4	4	3	2	3	4	3	9	1	5	2	4
913	male	53	low educated	Olaf Scholz (SPD)	1	4	4	3	3	4	2	1	1	1	1	1	1	1	1	1	1	1	1	4	4	5	3	4	1	6	1	1	4
914	male	64	low educated	Armin Laschet (CDU)	5	3	4	4	4	5	5	3	4	2	1	4	2	3	2	2	3	3	4	3	4	4	3	4	5	1	6	3	4
915	male	62	low educated	Armin Laschet (CDU)	1	3	3	2	3	2	2	2	3	3	2	2	1	2	3	5	3	3	3	2	2	3	3	2	2	5	3	2	3
918	male	29	high educated	Olaf Scholz (SPD)	4	4	3	2	1	4	2	3	4	3	2	2	2	1	2	1	4	3	2	3	1	3	1	5	2	5	3	2	3
919	female	56	low educated	Armin Laschet (CDU)	4	4	3	4	3	4	3	4	3	4	3	4	3	4	4	3	4	4	4	4	3	4	3	4	7	5	3	3	3
921	male	60	low educated	Armin Laschet (CDU)	1	3	2	1	1	3	2	2	2	2	2	2	2	2	2	1	1	1	1	3	1	3	3	2	5	4	1	1	5
922	male	66	high educated	Olaf Scholz (SPD)	4	4	4	4	3	4	3	4	4	2	2	2	3	3	2	3	4	4	4	3	2	4	3	3	10	2	2	5	4
923	female	43	low educated	Armin Laschet (CDU)	5	1	1	1	1	5	5	1	1	1	1	1	1	1	1	1	1	5	1	1	1	1	5	5	1	-2	1	1	3
925	male	66	low educated	Olaf Scholz (SPD)	5	5	5	5	5	5	5	4	5	3	2	2	5	4	3	4	3	4	5	5	2	1	3	3	11	2	1	6	5
926	male	53	low educated	Armin Laschet (CDU)	2	3	3	2	2	4	2	2	3	2	3	3	2	2	2	2	2	3	2	3	4	5	2	3	2	4	2	2	3
929	female	69	high educated	Armin Laschet (CDU)	1	2	1	2	1	3	3	1	1	2	1	1	1	3	1	1	1	2	3	4	1	2	4	2	1	-2	4	1	4
931	female	23	medium educated	Olaf Scholz (SPD)	3	3	3	2	3	3	3	3	3	3	2	3	3	3	3	3	3	3	3	3	3	3	3	4	2	-1	3	3	2
933	male	41	low educated	Armin Laschet (CDU)	3	3	3	3	3	3	3	3	3	3	3	3	3	3	3	3	3	3	3	3	3	3	3	3	5	2	3	4	3
934	male	64	low educated	Olaf Scholz (SPD)	2	2	2	2	4	4	2	2	2	2	2	2	2	2	2	4	2	2	2	3	2	2	2	2	1	4	1	3	5
935	male	56	low educated	Olaf Scholz (SPD)	4	4	4	4	4	3	4	4	4	2	1	2	3	3	2	3	2	4	4	3	2	2	3	3	8	1	5	3	4
936	female	64	high educated	Armin Laschet (CDU)	3	2	1	1	1	1	1	1	1	4	3	4	2	3	3	3	4	3	4	3	5	4	3	2	1	5	3	3	5
937	female	53	low educated	Olaf Scholz (SPD)	3	3	4	3	3	3	3	3	2	1	1	2	2	2	2	2	2	2	3	1	2	2	3	2	5	1	3	2	3
938	male	64	medium educated	Armin Laschet (CDU)	4	4	4	4	4	4	4	4	3	4	3	5	3	4	4	4	4	4	4	4	2	3	4	4	9	5	2	3	3
939	male	63	low educated	Olaf Scholz (SPD)	5	5	4	5	5	5	5	5	5	3	3	3	3	3	3	3	5	5	5	3	1	3	5	5	11	1	5	4	2
940	female	27	low educated	Armin Laschet (CDU)	3	3	3	3	3	3	3	1	3	3	3	2	1	2	2	1	1	3	3	2	3	3	3	3	1	-2	1	1	4
948	male	45	medium educated	Armin Laschet (CDU)	1	1	1	2	1	2	1	4	1	1	1	1	1	1	2	1	2	1	2	1	1	1	2	1	1	4	1	1	3
949	male	64	medium educated	Armin Laschet (CDU)	2	2	2	2	2	3	2	2	3	2	2	2	2	3	2	2	2	3	2	2	2	2	2	2	2	4	2	3	3
950	female	21	high educated	Olaf Scholz (SPD)	3	2	2	2	3	3	3	3	2	2	2	2	2	3	2	3	3	2	2	2	2	2	3	3	5	5	2	2	4
951	male	72	low educated	Olaf Scholz (SPD)	1	1	1	1	1	1	1	1	1	1	1	1	1	1	1	1	3	1	1	1	1	1	1	3	1	1	6	3	4
952	male	69	low educated	Armin Laschet (CDU)	1	1	1	1	1	1	1	1	1	1	1	1	1	1	1	1	1	2	1	1	1	5	1	1	1	3	5	1	4
953	female	28	high educated	Armin Laschet (CDU)	3	4	3	4	3	4	3	3	3	3	3	3	2	3	3	2	3	3	3	3	3	3	4	3	1	5	2	3	3
955	female	27	high educated	Olaf Scholz (SPD)	2	2	2	2	2	2	1	4	1	1	1	2	1	2	3	3	3	3	3	1	1	1	1	1	1	4	1	2	5
956	male	67	low educated	Olaf Scholz (SPD)	3	3	3	4	4	3	4	3	4	1	1	2	2	3	3	4	4	4	5	2	3	2	3	3	6	6	2	3	5
958	female	46	medium educated	Armin Laschet (CDU)	3	3	3	3	3	3	3	3	2	3	3	3	1	3	3	3	3	3	3	3	3	3	3	3	4	-1	1	1	1
959	female	55	low educated	Olaf Scholz (SPD)	2	3	3	1	3	2	4	2	1	1	2	4	2	2	2	3	3	3	3	2	3	3	5	3	8	1	5	3	4
961	female	72	low educated	Armin Laschet (CDU)	1	2	2	1	2	4	1	2	1	3	1	3	1	3	3	1	1	3	3	2	5	4	3	3	1	3	1	1	5
962	male	56	low educated	Armin Laschet (CDU)	3	3	3	3	3	3	3	3	3	3	3	3	3	3	3	3	3	3	3	3	3	3	3	3	1	5	1	5	4
963	female	73	low educated	Olaf Scholz (SPD)	4	4	3	2	3	4	5	4	4	4	3	3	4	4	2	1	4	5	4	3	3	3	4	4	10	1	5	3	3
965	female	60	medium educated	Olaf Scholz (SPD)	3	3	1	3	1	3	3	5	3	1	1	1	4	1	1	1	1	3	3	1	1	1	4	4	3	5	1	4	5
966	female	42	low educated	Armin Laschet (CDU)	3	1	3	3	5	5	5	1	3	3	3	3	1	3	1	5	3	3	2	3	3	5	5	3	1	-2	6	2	4
967	female	56	low educated	Olaf Scholz (SPD)	4	4	4	3	3	1	5	4	3	1	1	3	1	1	1	1	2	3	2	3	4	2	5	3	1	4	1	1	1
968	female	31	high educated	Olaf Scholz (SPD)	1	1	1	2	1	2	1	3	2	2	1	1	1	3	2	1	2	3	1	1	3	1	2	2	1	4	1	1	2
969	female	25	high educated	Armin Laschet (CDU)	3	2	2	3	3	3	3	2	3	2	2	2	1	2	2	1	1	4	4	2	3	2	3	2	1	-1	1	2	3
970	female	65	low educated	Armin Laschet (CDU)	3	3	2	3	4	3	4	4	3	2	2	2	2	3	3	2	3	3	3	4	2	3	3	3	1	-1	4	3	4
976	female	26	medium educated	Olaf Scholz (SPD)	3	3	3	3	3	3	3	3	3	3	3	3	3	3	3	3	3	3	3	3	3	3	3	3	5	-1	5	3	2
977	male	69	medium educated	Olaf Scholz (SPD)	3	3	2	3	3	4	2	2	3	2	2	3	1	4	3	4	3	3	4	1	3	3	3	2	1	5	3	3	4
979	male	35	high educated	Armin Laschet (CDU)	1	2	1	1	1	1	1	1	2	1	1	1	2	1	1	1	1	1	2	1	3	2	1	2	1	4	1	1	5
980	male	44	high educated	Olaf Scholz (SPD)	1	1	1	1	2	2	1	1	1	1	1	1	1	1	2	4	4	1	1	1	2	3	1	1	2	6	3	1	4
981	female	56	low educated	Armin Laschet (CDU)	3	3	3	4	4	3	3	2	3	3	3	1	2	3	2	2	3	3	4	3	4	3	3	3	4	5	1	4	2
982	male	66	low educated	Olaf Scholz (SPD)	2	1	2	1	1	1	1	1	1	1	1	1	1	1	1	1	2	2	3	1	3	2	1	1	1	6	3	1	5
984	male	71	low educated	Olaf Scholz (SPD)	3	2	3	3	3	3	3	3	3	3	2	2	4	3	3	3	4	4	4	3	3	3	3	4	5	7	5	4	4
988	male	65	low educated	Olaf Scholz (SPD)	4	4	4	4	4	4	4	4	3	3	3	3	4	3	3	3	4	4	3	3	3	3	3	4	8	2	3	5	3
989	male	57	low educated	Armin Laschet (CDU)	2	3	3	3	2	3	4	3	3	1	1	1	1	1	3	2	2	1	4	3	3	2	2	3	1	2	3	6	4
991	female	60	low educated	Armin Laschet (CDU)	1	1	1	1	1	1	1	2	1	1	1	1	1	1	1	1	1	1	1	1	1	1	1	1	5	-1	3	3	3
992	male	67	low educated	Olaf Scholz (SPD)	3	3	2	3	2	3	3	1	2	3	1	3	3	2	3	1	2	3	3	2	3	3	3	3	3	-2	1	1	2
996	male	64	low educated	Olaf Scholz (SPD)	2	3	3	2	3	3	3	3	3	2	2	3	3	4	3	3	2	3	3	3	2	3	3	2	5	1	6	4	4
999	female	62	high educated	Olaf Scholz (SPD)	3	3	3	4	3	2	2	4	2	3	3	2	2	2	3	3	4	4	3	3	2	2	3	3	6	-1	3	5	3
1001	male	66	low educated	Olaf Scholz (SPD)	1	3	1	1	5	1	1	1	1	1	1	1	1	1	1	1	1	5	1	1	1	1	1	1	1	4	1	1	3
1003	male	65	low educated	Olaf Scholz (SPD)	3	3	3	2	3	3	3	1	3	2	1	2	3	1	2	2	4	2	3	2	3	3	3	3	1	6	1	2	2
1004	female	71	low educated	Olaf Scholz (SPD)	1	2	2	2	2	3	2	2	3	2	1	2	3	3	3	2	2	3	3	2	3	1	3	3	1	-1	1	1	1
1005	male	68	low educated	Armin Laschet (CDU)	3	3	3	3	3	3	3	3	3	3	3	3	3	3	3	3	3	3	3	3	3	3	3	3	6	1	6	3	2
1006	female	60	low educated	Armin Laschet (CDU)	3	3	3	3	2	4	3	3	2	1	1	4	3	3	3	1	1	3	3	3	1	3	3	3	4	2	1	5	1
1007	male	65	low educated	Olaf Scholz (SPD)	4	3	3	4	4	4	3	4	3	4	4	3	4	3	3	2	3	4	4	3	3	2	4	4	9	2	2	5	3
1009	male	64	low educated	Armin Laschet (CDU)	2	3	3	2	3	3	2	2	3	2	2	2	2	3	2	3	1	2	4	3	3	2	3	3	2	6	4	1	3
1011	male	60	low educated	Armin Laschet (CDU)	4	5	5	4	5	5	5	4	4	3	1	3	4	3	3	5	4	4	4	4	3	4	5	5	8	2	1	6	5
1012	female	52	medium educated	Olaf Scholz (SPD)	3	3	3	1	4	3	3	1	3	3	3	3	1	3	1	3	5	4	4	3	3	2	2	3	1	4	4	2	3
1013	male	54	low educated	Armin Laschet (CDU)	2	3	4	3	4	4	4	1	3	3	2	3	2	2	4	2	2	3	3	3	4	4	4	3	3	6	5	1	5
1014	female	22	medium educated	Armin Laschet (CDU)	3	2	3	2	3	2	3	2	3	3	3	3	2	2	2	2	2	3	2	2	3	4	3	4	3	2	2	4	2
1016	female	41	low educated	Olaf Scholz (SPD)	3	3	4	4	2	3	3	2	2	3	4	4	2	2	2	3	2	3	3	3	2	3	4	3	3	4	1	1	1
1017	female	62	medium educated	Olaf Scholz (SPD)	4	4	5	4	4	4	4	4	4	4	5	4	5	4	4	5	5	5	5	4	4	4	5	4	9	-2	2	5	4
1018	female	29	medium educated	Armin Laschet (CDU)	3	3	3	4	2	2	1	3	4	4	2	3	4	3	2	3	5	3	5	2	5	2	4	2	7	2	4	5	5
1019	female	47	low educated	Olaf Scholz (SPD)	3	3	4	4	4	4	4	4	3	1	1	1	1	4	3	1	3	4	4	3	2	1	4	3	7	1	6	1	1
1020	female	58	low educated	Olaf Scholz (SPD)	1	1	1	2	3	4	1	1	1	1	1	1	1	1	1	1	1	1	1	1	1	1	1	1	6	5	3	3	5
1021	male	60	medium educated	Armin Laschet (CDU)	2	2	3	2	4	2	1	2	1	2	1	3	1	1	2	1	1	2	2	2	3	4	2	2	3	6	3	2	4
1022	female	20	high educated	Armin Laschet (CDU)	3	3	4	4	3	4	3	3	4	2	2	2	4	3	4	1	2	4	4	4	2	2	4	4	7	4	4	5	3
1023	male	62	low educated	Armin Laschet (CDU)	4	5	4	3	4	4	3	5	2	2	2	2	4	2	4	2	3	3	3	4	3	2	4	3	11	3	6	3	4
1026	male	63	low educated	Armin Laschet (CDU)	3	3	3	3	3	4	4	3	3	4	2	3	2	3	4	2	2	2	4	3	4	3	2	3	6	1	5	3	3
1028	female	33	medium educated	Armin Laschet (CDU)	4	4	4	4	3	2	4	3	3	4	4	4	2	3	4	3	2	3	4	4	3	3	4	4	8	1	4	3	3
1029	male	69	low educated	Olaf Scholz (SPD)	2	3	2	3	3	4	4	3	3	2	2	2	2	3	3	2	2	3	3	3	3	3	3	2	2	5	2	3	4
1032	male	65	low educated	Armin Laschet (CDU)	3	3	3	3	3	3	3	3	3	3	3	3	3	3	3	2	3	3	3	3	3	3	3	3	6	2	3	5	4
1037	female	54	low educated	Olaf Scholz (SPD)	2	3	3	3	3	4	2	2	3	1	1	1	1	1	2	1	1	3	3	2	1	1	3	2	1	1	5	1	4
1039	male	58	low educated	Armin Laschet (CDU)	4	4	4	4	4	4	4	4	3	3	2	3	4	3	3	3	4	4	5	3	2	2	4	4	11	1	6	4	3
1040	male	72	low educated	Armin Laschet (CDU)	3	5	5	5	5	5	3	1	3	3	3	5	1	4	3	1	5	5	4	3	5	3	5	5	1	2	3	6	4
1042	male	28	medium educated	Olaf Scholz (SPD)	3	2	2	2	2	4	2	2	2	3	3	3	3	2	2	2	3	2	2	3	3	2	2	3	3	-1	1	3	4
1049	male	57	low educated	Armin Laschet (CDU)	3	5	2	1	5	5	5	2	1	3	3	4	3	1	5	1	3	3	4	1	2	4	4	4	9	2	3	5	4
1050	female	60	low educated	Armin Laschet (CDU)	3	4	4	4	3	4	4	4	3	3	3	4	3	3	4	4	3	4	4	3	4	4	4	4	8	-1	5	5	4
1051	male	52	medium educated	Olaf Scholz (SPD)	1	1	1	1	1	1	1	1	1	1	1	1	1	1	1	1	1	1	1	1	1	1	1	1	1	6	1	1	5
1052	female	21	high educated	Olaf Scholz (SPD)	1	1	2	2	3	2	2	2	2	3	2	2	2	2	2	2	2	2	2	3	2	2	3	2	1	2	3	5	3
1054	female	22	high educated	Olaf Scholz (SPD)	2	3	2	3	3	4	1	4	3	2	2	2	2	3	2	2	3	3	2	2	3	2	1	2	3	5	3	3	2
1055	male	45	medium educated	Olaf Scholz (SPD)	4	4	4	4	4	4	4	3	3	3	3	3	3	3	3	3	4	3	4	3	3	2	4	4	3	5	5	2	4
1056	male	74	low educated	Armin Laschet (CDU)	2	2	2	2	2	2	2	2	2	2	2	2	2	2	2	2	2	2	2	2	2	3	3	2	1	2	2	6	2
1058	female	53	low educated	Olaf Scholz (SPD)	1	1	1	1	1	1	1	1	1	1	1	1	1	1	1	1	1	1	1	1	3	5	1	1	1	-1	1	1	4
1060	female	35	medium educated	Armin Laschet (CDU)	2	3	2	3	2	3	2	3	2	2	2	3	2	3	4	2	3	3	3	4	3	3	2	3	1	5	2	2	2
1061	female	69	low educated	Olaf Scholz (SPD)	2	3	3	3	3	2	3	3	3	2	4	3	2	2	3	3	2	3	3	3	3	3	3	3	4	1	4	4	3
1062	female	70	low educated	Olaf Scholz (SPD)	3	3	2	2	3	2	3	3	2	2	2	3	2	3	2	3	2	2	3	2	3	3	3	2	1	7	1	1	5
1063	male	27	high educated	Armin Laschet (CDU)	3	5	4	4	4	4	4	2	3	3	2	3	2	3	2	3	2	2	2	5	2	2	3	4	2	3	5	3	5
1065	male	71	low educated	Armin Laschet (CDU)	3	3	4	4	4	3	4	4	2	4	4	4	5	3	2	4	4	4	4	3	3	3	3	4	3	2	3	6	2
1066	female	30	medium educated	Olaf Scholz (SPD)	3	2	3	4	3	3	2	4	4	2	2	3	3	3	2	2	3	3	4	4	4	4	3	4	4	-1	3	4	2
1069	male	23	high educated	Armin Laschet (CDU)	3	3	4	4	4	3	4	3	3	3	4	3	4	4	4	3	4	3	2	4	5	4	2	3	5	6	3	2	3
1072	female	59	low educated	Olaf Scholz (SPD)	4	4	4	3	4	4	4	3	3	3	2	2	2	3	3	2	3	4	4	3	3	3	4	4	6	-1	3	2	4
1073	male	40	low educated	Olaf Scholz (SPD)	3	3	4	3	4	3	3	4	4	3	3	3	3	4	4	3	3	4	4	3	3	4	3	3	6	4	4	4	3
1074	male	67	low educated	Armin Laschet (CDU)	3	3	3	3	3	3	3	3	3	1	1	3	3	3	3	3	3	3	3	3	3	3	3	3	5	3	1	3	2
1075	male	71	low educated	Armin Laschet (CDU)	1	2	1	2	2	2	2	1	1	1	1	1	1	2	1	2	1	2	2	1	2	1	1	1	3	1	5	1	2
1076	female	29	medium educated	Olaf Scholz (SPD)	5	5	4	4	4	4	5	4	4	2	2	3	3	4	3	3	4	4	5	3	2	3	4	3	9	2	3	6	4
1078	male	35	low educated	Armin Laschet (CDU)	3	4	4	3	4	4	4	4	3	4	3	5	4	4	3	5	3	4	5	4	4	4	4	4	8	6	4	4	5
1082	male	29	medium educated	Armin Laschet (CDU)	5	5	5	5	5	5	5	5	5	5	5	5	5	5	5	1	1	1	1	5	1	1	5	5	11	2	6	6	5
1085	male	62	low educated	Armin Laschet (CDU)	4	4	4	3	3	4	4	4	3	3	2	2	3	3	3	3	4	4	4	3	3	3	3	3	8	1	3	5	3
1088	female	65	low educated	Olaf Scholz (SPD)	4	4	5	4	3	5	5	5	5	2	1	1	5	5	2	4	2	5	5	5	2	4	3	3	11	2	3	6	4
1089	female	29	low educated	Olaf Scholz (SPD)	3	4	2	2	2	2	2	3	3	1	1	2	2	1	2	1	1	1	4	2	1	1	3	2	1	5	4	4	3
1090	female	29	medium educated	Armin Laschet (CDU)	3	3	3	3	3	3	2	3	2	2	2	2	3	2	3	1	2	4	3	3	3	2	3	4	6	-1	1	1	2
1094	female	71	low educated	Olaf Scholz (SPD)	4	4	4	4	4	4	4	4	4	3	2	2	3	3	3	3	4	4	4	3	2	2	5	4	9	2	2	5	3
1096	female	20	high educated	Armin Laschet (CDU)	2	2	3	3	3	2	3	2	2	2	2	2	2	2	2	2	3	2	2	3	2	3	2	3	3	5	4	3	4
1097	female	24	high educated	Olaf Scholz (SPD)	4	3	3	4	4	4	4	3	3	2	2	2	3	2	2	2	2	4	4	3	3	2	3	3	10	2	4	5	4
1101	male	65	low educated	Armin Laschet (CDU)	3	3	3	3	3	3	4	3	3	3	2	3	3	3	1	3	4	4	5	3	3	3	3	4	7	2	5	6	4
1105	male	67	low educated	Armin Laschet (CDU)	3	2	3	3	4	2	2	3	3	3	3	4	2	2	2	3	4	4	4	3	2	2	3	3	4	2	3	3	4
1114	female	47	low educated	Armin Laschet (CDU)	3	3	3	3	3	4	3	3	3	3	2	2	3	3	3	2	3	3	3	3	3	3	2	3	5	2	3	4	2
1115	male	23	high educated	Armin Laschet (CDU)	3	4	3	3	4	4	3	4	2	2	2	2	1	2	2	1	3	3	4	3	2	4	2	4	2	-1	4	2	4
1117	female	26	high educated	Armin Laschet (CDU)	3	4	3	3	3	3	3	3	3	4	3	3	2	3	2	3	2	3	4	2	2	2	4	4	5	2	4	5	3
1118	female	26	high educated	Olaf Scholz (SPD)	2	2	3	2	2	3	3	2	2	1	1	1	1	2	1	1	1	3	2	2	1	2	3	3	2	5	2	2	3
1119	male	51	low educated	Armin Laschet (CDU)	1	3	2	2	3	3	4	2	2	1	2	2	1	2	2	1	2	2	2	1	3	3	2	3	1	6	1	2	4
1120	male	56	low educated	Olaf Scholz (SPD)	3	2	2	2	2	2	1	3	1	3	3	4	2	4	3	1	4	3	2	1	3	3	3	2	3	4	1	3	3
1122	female	46	low educated	Olaf Scholz (SPD)	4	4	4	4	4	4	4	4	5	2	2	2	4	3	3	3	3	5	5	2	2	2	4	4	11	2	3	6	5
1125	male	58	low educated	Armin Laschet (CDU)	3	3	3	3	3	3	3	3	3	3	3	3	1	3	1	1	1	3	3	3	3	3	3	3	6	-1	1	1	1
1129	female	19	low educated	Olaf Scholz (SPD)	2	4	4	1	2	3	3	3	2	2	2	3	1	1	5	1	1	3	2	1	2	3	3	3	1	-2	3	3	1
1132	female	27	low educated	Olaf Scholz (SPD)	1	3	3	3	3	4	3	1	1	1	1	2	1	1	1	1	1	1	1	3	3	1	5	3	1	-2	1	1	1
1133	female	57	low educated	Olaf Scholz (SPD)	1	2	3	3	3	2	3	1	1	1	1	1	5	1	2	3	5	5	4	1	1	2	5	2	3	1	5	5	4
1134	male	58	low educated	Armin Laschet (CDU)	1	2	1	1	1	1	1	2	1	1	1	2	2	1	1	2	1	1	1	1	5	4	2	1	1	6	1	3	4
1135	male	28	low educated	Armin Laschet (CDU)	1	1	1	1	4	4	1	1	1	1	1	1	1	1	1	1	1	1	1	1	4	1	3	1	1	7	1	1	5
1136	female	54	high educated	Armin Laschet (CDU)	3	1	1	1	1	3	2	1	1	1	1	1	1	2	2	1	2	3	2	2	1	2	5	4	1	-2	2	2	3
1137	female	24	high educated	Olaf Scholz (SPD)	3	3	3	3	3	2	3	2	2	3	1	2	2	2	2	1	2	3	4	2	2	3	2	2	3	3	4	3	3
1138	female	59	low educated	Olaf Scholz (SPD)	1	2	1	1	1	1	1	1	2	1	1	1	1	1	1	1	1	1	3	1	1	1	1	1	1	6	1	2	3
1139	female	67	low educated	Armin Laschet (CDU)	3	2	3	2	3	3	1	1	1	4	4	4	1	4	3	1	4	4	3	2	4	3	4	2	1	2	4	5	4
1141	female	69	low educated	Armin Laschet (CDU)	4	4	3	3	3	5	5	3	4	3	3	5	4	4	2	5	3	4	5	4	5	5	5	4	3	3	6	1	4
1144	male	61	low educated	Olaf Scholz (SPD)	4	2	3	1	2	3	3	2	3	2	2	3	1	3	3	1	4	4	3	2	4	3	1	1	2	7	1	1	3
1145	male	24	medium educated	Armin Laschet (CDU)	5	3	3	4	4	3	1	3	3	4	3	3	2	3	2	1	2	3	2	2	3	2	4	4	2	3	1	1	1
1147	female	23	high educated	Olaf Scholz (SPD)	2	3	2	2	2	3	2	3	2	3	3	2	1	3	2	2	4	4	4	1	1	1	2	2	1	5	2	3	4
1148	female	20	high educated	Olaf Scholz (SPD)	4	3	3	4	4	3	3	3	3	3	4	3	3	3	3	4	3	4	3	3	4	3	2	3	6	-1	4	4	4
1149	male	57	high educated	Armin Laschet (CDU)	4	2	3	3	3	4	4	3	3	3	3	3	2	3	3	2	2	4	4	3	4	3	2	4	3	2	3	5	3
1154	female	52	medium educated	Armin Laschet (CDU)	2	2	2	2	2	2	2	2	2	2	1	2	2	2	4	3	2	4	4	2	3	2	2	2	2	1	6	4	5
1156	female	26	medium educated	Olaf Scholz (SPD)	3	4	1	2	1	3	1	2	3	3	2	1	1	4	1	1	1	3	4	3	3	1	1	2	1	1	6	4	2
1159	female	67	low educated	Armin Laschet (CDU)	3	3	4	4	4	3	3	3	3	3	3	3	3	3	3	1	3	3	3	3	4	3	4	4	6	-1	3	4	3
1162	male	20	low educated	Olaf Scholz (SPD)	3	3	3	3	3	3	3	3	1	3	3	3	2	3	3	3	3	2	3	3	3	3	2	3	1	7	1	1	2
1163	male	24	low educated	Armin Laschet (CDU)	3	3	3	2	2	2	3	2	3	3	2	3	3	2	4	4	2	2	4	3	3	2	3	3	3	2	1	5	2
1167	female	20	high educated	Olaf Scholz (SPD)	2	3	3	4	4	2	2	4	3	2	2	3	2	3	4	2	3	2	3	3	3	3	3	3	4	-1	4	4	2
1169	female	71	medium educated	Olaf Scholz (SPD)	2	2	3	1	2	3	2	2	2	3	2	3	1	2	1	1	2	4	4	3	4	3	2	1	1	6	1	2	3
1170	male	62	low educated	Armin Laschet (CDU)	2	3	2	2	2	2	3	1	3	2	1	2	1	2	2	2	3	3	3	2	3	3	2	2	2	1	5	3	3
1173	female	69	low educated	Olaf Scholz (SPD)	4	4	4	4	4	4	4	4	4	2	3	3	3	3	3	3	4	4	4	4	4	4	5	4	8	2	3	5	4
1174	male	54	low educated	Armin Laschet (CDU)	1	2	2	2	2	2	1	1	2	3	2	1	2	3	2	2	2	3	2	2	4	3	3	2	1	5	1	3	5
1175	male	49	medium educated	Armin Laschet (CDU)	1	4	2	2	2	3	2	4	2	2	1	1	1	2	3	1	1	3	2	3	2	2	3	1	2	5	3	4	5
1177	male	60	low educated	Olaf Scholz (SPD)	1	2	1	1	1	2	3	1	1	1	1	1	1	1	1	1	1	1	1	5	3	3	1	3	1	4	1	1	3
1181	female	24	medium educated	Armin Laschet (CDU)	5	4	3	5	5	5	5	5	4	1	2	3	5	5	3	2	3	5	4	5	3	2	5	5	2	3	6	1	5
1182	male	65	low educated	Olaf Scholz (SPD)	3	4	3	2	2	4	4	3	3	3	2	3	3	4	4	3	3	4	4	3	4	4	3	3	5	4	1	3	4
1183	male	74	medium educated	Olaf Scholz (SPD)	5	5	5	5	5	4	5	5	5	5	2	3	5	5	5	5	5	5	5	5	5	3	3	5	11	2	4	6	4
1186	male	58	low educated	Armin Laschet (CDU)	3	3	3	3	3	3	3	3	3	3	3	3	1	3	3	1	2	3	3	2	4	3	3	3	1	4	1	1	3
1187	female	20	high educated	Olaf Scholz (SPD)	3	3	2	2	2	3	2	3	4	4	1	4	2	2	4	4	2	3	3	2	3	3	3	4	6	1	5	3	5
1189	male	72	low educated	Armin Laschet (CDU)	1	1	1	1	1	1	1	1	1	1	1	1	1	1	1	1	1	1	1	1	1	1	1	1	1	1	6	1	5
1190	female	58	low educated	Olaf Scholz (SPD)	3	3	4	3	3	3	3	3	3	3	1	2	3	3	3	2	4	4	5	3	1	2	4	3	1	-1	4	4	3
1192	female	31	high educated	Olaf Scholz (SPD)	1	3	2	1	2	3	3	2	2	3	2	2	3	2	3	3	1	1	2	1	3	2	1	1	6	1	5	5	3
1193	female	18	medium educated	Armin Laschet (CDU)	4	4	4	3	4	4	4	2	3	4	3	3	3	2	2	2	4	3	2	4	4	2	5	3	1	4	2	3	2
1195	male	73	low educated	Armin Laschet (CDU)	4	3	3	3	4	4	3	3	3	4	4	4	3	4	4	4	4	4	4	4	4	5	4	4	6	2	4	5	2
1196	male	26	medium educated	Olaf Scholz (SPD)	2	2	3	2	2	3	2	2	2	2	2	2	2	2	2	2	2	2	2	2	2	2	2	2	2	4	2	3	3
1197	male	61	low educated	Armin Laschet (CDU)	4	3	4	4	4	4	3	3	4	3	3	4	4	4	3	2	4	4	3	4	4	3	4	4	9	2	3	5	3
1199	male	60	low educated	Armin Laschet (CDU)	2	3	2	3	3	5	2	3	3	1	3	2	1	2	3	2	2	3	3	3	1	2	2	2	2	2	3	3	4
1203	male	60	low educated	Olaf Scholz (SPD)	4	4	4	4	4	4	4	4	4	3	3	3	3	3	4	3	3	4	4	3	3	3	4	4	8	1	5	4	4
1206	male	62	low educated	Armin Laschet (CDU)	4	4	4	4	5	4	5	4	4	3	4	3	4	4	4	4	4	4	5	4	5	5	3	4	11	5	5	2	3
1207	male	49	medium educated	Olaf Scholz (SPD)	5	4	4	5	5	5	5	5	5	2	2	3	5	3	3	4	4	5	5	4	3	1	4	4	11	2	3	6	4
1208	male	69	low educated	Armin Laschet (CDU)	3	2	3	3	2	2	3	1	2	3	3	3	1	3	2	1	1	2	3	2	3	5	3	2	1	2	2	5	4
1209	male	21	high educated	Olaf Scholz (SPD)	4	5	4	4	4	4	3	5	4	3	2	3	3	5	3	4	2	4	5	3	2	2	3	4	5	5	3	4	4
1210	male	66	low educated	Armin Laschet (CDU)	3	3	3	3	4	4	4	3	3	2	2	3	2	3	3	3	4	4	4	3	3	3	4	3	8	2	3	5	3
1213	male	41	low educated	Armin Laschet (CDU)	3	3	3	3	3	3	3	3	3	3	3	3	3	3	3	3	3	3	3	3	3	3	3	3	4	4	2	4	3
1214	male	60	low educated	Olaf Scholz (SPD)	3	2	3	3	3	3	3	3	3	3	2	2	2	2	3	2	2	4	4	3	3	2	3	3	3	4	1	4	5
1215	male	33	high educated	Armin Laschet (CDU)	5	5	5	5	5	5	3	4	5	5	5	4	4	5	5	5	5	5	3	4	5	5	2	5	11	1	6	6	5
1216	male	65	low educated	Olaf Scholz (SPD)	1	1	1	1	1	2	1	1	2	1	1	1	4	2	1	1	4	1	1	1	1	1	1	1	1	5	1	1	2
1217	male	62	low educated	Armin Laschet (CDU)	3	3	3	2	3	4	3	3	2	2	3	3	3	2	2	2	3	3	4	2	3	3	3	3	5	2	2	6	4
1218	female	53	low educated	Armin Laschet (CDU)	1	1	1	1	1	3	1	1	1	1	1	1	1	1	1	1	1	2	2	1	1	1	3	1	1	-1	2	4	3
1219	male	65	low educated	Olaf Scholz (SPD)	1	1	1	3	1	1	1	1	1	1	1	3	1	1	1	1	1	1	1	1	3	2	2	1	1	-2	1	1	2
1221	female	70	low educated	Olaf Scholz (SPD)	5	4	5	4	4	4	1	5	3	2	2	1	1	3	3	1	1	4	5	3	3	3	4	3	4	5	1	3	4
1224	female	67	low educated	Olaf Scholz (SPD)	4	4	5	4	5	5	3	5	4	3	3	2	5	4	3	4	4	5	5	3	2	2	4	4	10	4	1	3	5
1225	male	64	low educated	Armin Laschet (CDU)	2	3	3	3	3	3	3	2	3	3	2	2	1	3	3	1	3	3	2	2	2	2	3	4	7	-1	4	4	3
1231	female	55	high educated	Olaf Scholz (SPD)	1	1	1	1	1	1	1	1	1	1	1	1	1	1	1	1	1	3	1	1	2	1	1	1	1	3	4	1	5
1232	male	45	low educated	Olaf Scholz (SPD)	3	3	3	3	3	4	3	3	2	3	1	3	3	3	4	3	3	2	3	3	4	3	3	5	6	4	1	4	3
1233	female	20	high educated	Armin Laschet (CDU)	2	3	3	3	3	4	3	2	3	3	3	3	2	3	3	2	3	3	3	3	3	3	3	3	1	5	2	3	4
1234	male	53	low educated	Armin Laschet (CDU)	3	3	2	4	4	3	4	2	3	3	2	3	1	2	2	2	2	3	3	2	2	2	3	2	1	3	4	1	4
1235	female	35	medium educated	Olaf Scholz (SPD)	2	2	2	1	2	4	2	2	3	2	2	2	2	2	3	1	1	3	4	2	3	3	3	3	2	6	3	1	5
1236	female	26	medium educated	Olaf Scholz (SPD)	2	2	2	2	2	1	1	2	1	2	2	3	1	1	2	2	1	3	2	1	2	2	3	1	3	-1	3	3	3
1240	male	44	low educated	Olaf Scholz (SPD)	1	1	1	1	1	1	1	3	1	1	1	1	1	1	1	1	1	1	1	1	1	1	1	3	1	6	5	1	NA
1241	male	72	low educated	Armin Laschet (CDU)	1	2	2	2	2	2	2	1	2	2	2	2	1	2	1	1	2	2	2	2	3	3	2	2	1	4	1	2	4
1243	male	28	low educated	Olaf Scholz (SPD)	4	4	4	3	4	4	4	4	4	4	3	3	3	3	4	3	4	4	3	4	4	3	4	4	7	1	4	3	3
1244	male	58	medium educated	Armin Laschet (CDU)	1	3	3	2	3	4	1	1	1	3	1	2	1	2	1	1	3	2	2	1	4	5	3	2	1	5	5	4	4
1245	male	29	high educated	Armin Laschet (CDU)	5	5	4	5	4	4	4	5	5	4	3	5	4	3	2	5	5	5	5	5	4	5	5	5	11	2	5	6	5
1246	female	24	high educated	Olaf Scholz (SPD)	3	5	3	2	3	4	3	4	4	2	1	2	3	2	3	3	4	4	4	3	2	2	3	2	5	2	1	5	3
1247	female	71	low educated	Olaf Scholz (SPD)	3	3	4	4	4	3	2	2	3	3	2	3	4	3	3	3	3	4	5	3	3	3	4	4	8	1	6	4	4
1250	female	23	high educated	Armin Laschet (CDU)	2	2	2	4	4	4	2	2	2	2	2	3	3	3	2	2	3	3	3	3	4	2	3	3	8	1	5	2	2
1252	male	24	high educated	Armin Laschet (CDU)	1	1	2	2	3	5	5	5	1	1	1	1	1	1	1	1	1	1	1	2	1	1	2	5	1	5	2	5	5
1253	female	55	high educated	Armin Laschet (CDU)	1	1	1	1	1	1	1	1	1	3	5	1	1	1	1	1	3	1	3	1	1	5	1	1	1	6	1	1	4
1255	female	60	low educated	Olaf Scholz (SPD)	2	3	2	1	4	1	1	5	1	1	1	1	1	1	1	3	2	1	1	2	5	2	1	1	1	4	1	1	3
1257	female	25	high educated	Olaf Scholz (SPD)	3	3	3	3	3	3	3	3	3	2	3	3	3	2	4	2	2	3	3	3	3	3	3	3	6	1	4	4	3
1258	female	63	low educated	Olaf Scholz (SPD)	4	4	5	4	5	2	5	2	3	3	5	5	3	4	3	3	4	3	5	2	5	4	5	5	9	2	1	5	4
1261	female	64	low educated	Armin Laschet (CDU)	2	2	2	2	2	2	1	1	1	2	2	1	1	1	1	1	2	2	2	1	3	2	2	2	1	-1	1	2	3
1263	female	68	high educated	Olaf Scholz (SPD)	3	4	2	2	3	4	4	2	3	2	1	1	2	2	1	2	1	4	5	1	2	2	2	2	1	3	4	1	5
1265	female	51	low educated	Armin Laschet (CDU)	1	1	1	1	1	1	1	1	1	2	1	1	1	1	1	1	2	1	1	1	1	1	1	1	1	7	1	1	3
1266	male	42	medium educated	Armin Laschet (CDU)	5	5	5	4	5	5	5	4	4	3	3	3	3	3	4	3	2	4	4	4	5	4	5	5	5	3	5	3	3
1269	female	22	high educated	Olaf Scholz (SPD)	4	4	4	3	3	3	5	4	3	2	3	4	4	3	2	5	5	4	2	4	2	2	4	4	3	4	1	1	4
1272	female	67	low educated	Olaf Scholz (SPD)	4	3	4	5	4	3	4	4	3	4	4	3	3	3	3	4	4	3	3	3	4	3	4	4	10	2	1	6	3
1274	male	70	low educated	Olaf Scholz (SPD)	3	2	3	3	3	4	2	4	3	3	2	3	1	3	2	1	3	4	3	3	1	1	3	2	3	1	5	3	5
1275	female	44	medium educated	Armin Laschet (CDU)	4	4	3	3	3	3	3	3	3	2	2	1	3	2	2	2	3	4	4	3	3	2	2	2	6	-1	3	3	3
1277	male	19	medium educated	Olaf Scholz (SPD)	2	3	2	2	2	2	2	1	1	3	3	2	1	1	1	2	2	3	3	2	2	3	2	3	3	-1	2	2	3
1278	female	66	high educated	Armin Laschet (CDU)	2	3	3	3	3	2	2	3	3	2	2	2	2	2	3	4	3	2	4	2	4	3	2	1	3	3	3	3	3
1279	female	55	low educated	Olaf Scholz (SPD)	5	4	4	3	5	4	4	4	4	3	3	3	5	3	3	1	4	5	5	4	3	1	4	4	11	2	4	6	3
1280	female	62	low educated	Armin Laschet (CDU)	3	4	4	4	2	4	3	2	3	4	3	4	3	4	3	4	3	4	4	4	4	4	3	3	8	3	4	1	5
1281	male	69	low educated	Olaf Scholz (SPD)	1	2	1	1	1	2	1	1	1	1	1	1	1	1	2	3	1	1	2	2	1	1	3	1	1	1	6	1	5
1283	male	69	low educated	Armin Laschet (CDU)	3	2	3	2	1	3	1	3	3	2	3	3	3	3	2	3	3	3	3	3	2	2	3	3	8	3	4	3	4
1284	male	68	low educated	Olaf Scholz (SPD)	3	3	3	3	2	2	3	4	2	1	2	2	3	2	2	2	4	2	3	2	1	1	1	2	11	6	3	2	2
1287	female	24	medium educated	Armin Laschet (CDU)	1	5	4	3	4	2	4	2	1	1	1	1	1	2	3	3	2	2	2	4	2	5	3	3	1	-2	1	1	1
1288	male	48	low educated	Armin Laschet (CDU)	3	3	3	3	3	2	2	3	3	2	3	3	3	3	3	1	4	4	4	3	2	2	3	2	1	1	4	4	3
1290	female	70	low educated	Armin Laschet (CDU)	2	1	1	3	3	1	1	1	1	3	2	1	1	1	1	1	3	3	3	3	1	1	3	1	1	-2	1	1	1
1293	female	49	low educated	Armin Laschet (CDU)	1	2	1	1	3	3	1	1	1	1	1	1	1	1	1	1	1	3	2	1	1	1	1	1	1	6	3	1	2
1294	male	65	low educated	Olaf Scholz (SPD)	3	3	3	3	5	3	3	3	3	3	3	1	3	3	3	3	3	5	4	3	3	3	3	3	3	5	1	1	4
1295	male	69	medium educated	Olaf Scholz (SPD)	1	1	1	1	3	3	1	5	1	2	1	1	1	3	1	1	1	1	1	1	3	1	3	1	1	5	1	3	4
1298	male	68	low educated	Armin Laschet (CDU)	3	4	3	2	4	3	5	3	2	2	2	3	2	2	3	3	4	5	4	4	4	4	4	3	1	2	3	5	4
1301	female	18	medium educated	Armin Laschet (CDU)	3	3	3	3	3	3	3	3	3	3	3	3	3	3	3	3	3	3	3	3	3	3	3	3	6	-1	4	4	NA
1302	male	69	low educated	Olaf Scholz (SPD)	3	3	3	3	3	3	3	3	3	3	3	3	3	3	3	3	3	3	3	3	3	3	3	3	4	-2	5	2	2
1303	female	72	low educated	Olaf Scholz (SPD)	1	1	1	2	2	1	1	1	1	1	1	1	1	1	1	3	1	1	2	1	1	2	1	1	1	6	1	1	5
1304	male	47	low educated	Armin Laschet (CDU)	2	2	2	3	1	1	5	3	2	3	4	4	1	2	2	1	2	3	3	2	3	3	1	3	1	3	5	2	4
1306	female	28	high educated	Olaf Scholz (SPD)	3	4	4	3	3	4	3	3	3	2	2	2	2	3	3	2	2	4	4	3	2	2	3	4	6	-1	2	2	2
1311	male	20	medium educated	Olaf Scholz (SPD)	3	3	3	3	3	3	3	3	3	3	2	1	3	3	3	1	1	3	3	3	3	2	3	3	1	7	1	1	3
1312	female	25	high educated	Olaf Scholz (SPD)	2	1	1	1	1	1	1	1	1	3	2	2	1	1	1	1	1	2	2	1	1	1	1	1	1	7	1	1	5
1313	female	65	low educated	Armin Laschet (CDU)	3	3	3	3	3	3	3	3	3	2	1	1	1	3	2	1	2	3	3	3	3	3	3	3	1	5	4	3	2
1315	male	55	low educated	Olaf Scholz (SPD)	3	3	3	4	3	3	4	3	3	3	2	3	3	3	3	3	3	4	3	3	3	4	3	3	1	6	3	1	4
1316	male	71	low educated	Armin Laschet (CDU)	3	3	3	3	4	4	3	3	2	2	2	2	2	3	3	1	2	4	4	2	2	1	2	3	3	3	4	2	4
1317	male	52	low educated	Armin Laschet (CDU)	1	1	1	1	2	1	3	2	1	1	1	1	1	3	1	1	1	1	1	1	3	3	3	3	1	4	1	1	3
1318	female	57	low educated	Armin Laschet (CDU)	3	3	3	2	3	3	2	2	3	2	2	3	2	2	3	2	2	3	3	2	3	3	4	4	4	1	4	2	3
1325	female	62	low educated	Olaf Scholz (SPD)	5	5	5	5	5	5	5	5	5	1	1	3	4	4	5	1	5	5	5	5	5	5	5	5	4	5	4	3	2
1326	female	65	low educated	Olaf Scholz (SPD)	4	3	3	3	3	4	3	3	2	3	4	3	3	3	3	1	3	3	4	3	3	2	3	4	2	1	5	2	2
1328	female	22	high educated	Armin Laschet (CDU)	4	4	3	3	4	4	3	3	4	3	3	3	4	3	2	3	4	4	4	3	2	2	3	3	9	1	4	4	4
1329	female	60	low educated	Olaf Scholz (SPD)	3	4	3	4	5	4	4	3	4	3	1	3	5	3	3	1	3	5	5	3	1	2	3	4	6	-1	4	4	2
1330	female	18	high educated	Armin Laschet (CDU)	4	4	3	2	3	3	4	4	3	3	4	4	3	3	2	4	4	4	4	2	4	3	3	3	5	5	3	3	3
1332	male	37	low educated	Armin Laschet (CDU)	3	2	3	3	3	3	3	3	2	2	2	2	3	3	2	1	1	3	4	2	1	2	2	2	3	5	4	2	4
1334	male	33	high educated	Armin Laschet (CDU)	3	3	4	5	3	2	4	3	5	5	5	4	4	5	3	5	4	5	4	4	5	3	1	5	9	1	6	5	5
1338	male	59	low educated	Armin Laschet (CDU)	3	1	1	3	1	4	1	2	3	2	2	1	1	2	2	1	4	2	1	3	2	1	1	2	2	5	2	2	3
1339	female	50	low educated	Olaf Scholz (SPD)	3	3	2	2	3	3	3	3	3	2	2	2	3	2	2	2	2	2	3	2	2	2	3	3	5	3	3	3	4
1340	female	44	low educated	Armin Laschet (CDU)	1	5	5	4	5	5	3	1	1	1	1	1	1	1	1	1	1	1	1	1	5	1	5	5	1	4	1	1	2
1341	female	60	medium educated	Olaf Scholz (SPD)	2	4	2	3	3	3	1	2	2	2	2	3	2	2	1	2	2	2	2	2	3	3	3	3	1	6	1	2	4
1342	female	60	medium educated	Armin Laschet (CDU)	2	3	4	2	2	2	2	2	2	2	1	2	2	2	1	1	2	3	3	2	3	3	3	3	1	6	1	2	4
1345	female	22	high educated	Armin Laschet (CDU)	2	3	1	2	2	1	1	1	1	3	2	2	2	1	3	2	1	1	2	2	4	1	3	3	1	1	5	1	3
1349	female	53	medium educated	Armin Laschet (CDU)	2	2	2	1	2	2	1	4	2	2	2	3	1	2	2	1	1	2	3	2	2	1	2	2	4	6	1	3	3
1350	female	64	low educated	Armin Laschet (CDU)	4	2	2	2	3	1	1	4	1	1	1	2	1	1	1	3	3	3	4	1	1	2	2	3	2	7	1	1	4
1351	male	70	low educated	Olaf Scholz (SPD)	3	3	3	2	3	3	3	3	3	2	1	1	1	3	1	3	3	3	4	1	1	2	1	2	1	6	4	1	4
1354	female	68	low educated	Olaf Scholz (SPD)	2	3	3	3	2	3	3	3	2	2	2	3	2	3	3	3	2	3	3	2	4	4	2	3	4	-2	3	1	3
1355	male	46	medium educated	Armin Laschet (CDU)	1	1	1	1	1	1	1	1	1	1	3	1	1	1	1	3	1	1	1	3	1	1	5	1	1	-2	1	1	2
1359	female	54	low educated	Armin Laschet (CDU)	4	4	4	4	4	4	5	4	3	4	3	4	4	4	3	3	4	4	5	3	4	4	5	4	8	1	4	1	3
1360	male	70	low educated	Olaf Scholz (SPD)	2	3	3	3	3	3	4	2	2	2	2	2	2	3	2	1	2	3	2	4	3	2	2	3	1	3	2	1	5
1362	male	66	low educated	Armin Laschet (CDU)	2	1	2	3	1	1	1	4	2	4	1	2	1	3	1	1	3	2	4	2	1	1	2	3	1	2	4	6	4
1368	male	64	low educated	Armin Laschet (CDU)	5	5	5	5	5	4	5	5	4	5	3	3	5	3	5	4	5	5	5	5	3	3	5	5	11	1	6	4	4
1371	female	20	low educated	Olaf Scholz (SPD)	1	3	3	2	4	3	3	2	1	5	3	3	3	3	3	3	3	2	2	3	3	1	3	3	3	5	1	3	3
1372	male	55	high educated	Olaf Scholz (SPD)	4	4	3	4	3	3	4	4	3	3	3	3	3	4	2	4	4	3	4	2	3	3	2	4	8	5	2	3	3
1373	male	60	low educated	Armin Laschet (CDU)	1	1	1	1	1	1	1	5	1	3	1	1	1	1	5	1	1	3	1	5	1	1	1	1	1	1	6	1	5
1375	male	33	low educated	Olaf Scholz (SPD)	3	2	1	1	2	1	1	1	1	2	1	1	1	1	1	2	1	1	1	1	3	2	2	2	1	3	1	1	1
1376	female	57	low educated	Armin Laschet (CDU)	5	5	5	4	5	5	5	3	5	3	1	3	3	3	5	1	3	5	5	5	5	4	5	5	7	4	1	1	4
1377	female	22	medium educated	Olaf Scholz (SPD)	3	3	3	3	3	3	3	3	3	3	1	1	3	3	1	1	3	3	3	3	3	3	3	3	4	5	4	4	3
1380	female	55	medium educated	Olaf Scholz (SPD)	2	3	3	2	3	3	2	3	1	3	2	2	1	2	5	1	1	4	4	1	4	4	3	3	1	5	2	4	3
1381	female	24	high educated	Armin Laschet (CDU)	1	4	3	3	2	2	2	3	3	1	2	2	2	3	2	3	2	3	1	3	2	1	2	4	2	5	3	4	3
1386	male	65	medium educated	Olaf Scholz (SPD)	4	4	3	4	4	4	4	4	4	3	3	4	4	3	3	3	4	5	5	3	3	3	3	3	6	5	2	3	4
1388	male	25	medium educated	Armin Laschet (CDU)	1	3	2	2	3	1	2	1	1	2	2	3	2	1	1	1	1	1	1	2	1	3	2	2	2	7	2	2	4
1393	female	63	low educated	Armin Laschet (CDU)	2	2	2	2	3	3	2	2	2	2	2	2	3	3	1	3	3	5	4	2	3	3	2	2	5	1	5	2	3
1399	male	27	low educated	Armin Laschet (CDU)	2	3	2	3	2	2	2	4	2	2	2	2	1	2	1	1	1	2	3	2	4	1	5	4	1	7	1	1	4
1402	male	67	low educated	Armin Laschet (CDU)	2	3	2	3	3	2	2	3	1	2	1	2	2	2	3	2	2	2	3	2	4	3	3	2	3	-1	1	2	3
1404	female	47	low educated	Olaf Scholz (SPD)	2	4	1	4	5	3	4	4	3	1	1	1	1	1	1	1	5	3	1	3	1	1	4	2	3	3	2	2	2
1405	female	71	low educated	Armin Laschet (CDU)	4	4	3	4	4	5	4	4	4	2	2	4	3	4	4	2	3	4	3	4	5	3	3	4	8	1	5	6	3
1406	male	72	low educated	Olaf Scholz (SPD)	1	1	1	2	2	1	2	2	2	2	2	1	1	2	1	2	2	2	3	1	2	1	2	2	1	1	6	1	NA
1407	female	23	high educated	Armin Laschet (CDU)	3	4	2	4	3	3	3	3	3	3	2	3	4	4	3	2	4	4	4	3	2	2	4	4	10	3	2	3	3
1414	male	25	medium educated	Armin Laschet (CDU)	2	1	2	1	1	2	1	1	1	1	1	2	1	2	4	1	2	3	1	2	2	4	1	2	1	6	2	1	5
1415	male	49	low educated	Armin Laschet (CDU)	2	2	2	5	1	4	2	1	2	2	2	2	1	1	3	5	2	3	2	1	5	5	5	3	1	2	3	6	3
1419	female	65	low educated	Armin Laschet (CDU)	3	3	2	3	2	3	3	2	3	2	3	3	1	2	3	2	2	3	2	4	3	3	3	3	1	-2	5	4	3
1421	male	21	low educated	Olaf Scholz (SPD)	1	1	4	1	4	5	4	1	1	1	1	1	1	1	5	1	1	1	1	1	1	1	4	4	1	3	4	2	3
1422	male	53	low educated	Armin Laschet (CDU)	3	4	4	4	4	3	4	3	3	4	4	4	3	3	3	4	4	3	4	4	4	4	4	4	5	1	5	4	3
1423	male	31	low educated	Armin Laschet (CDU)	1	1	3	1	5	1	3	1	1	1	1	1	1	3	1	1	1	1	1	1	1	1	1	1	1	3	3	1	2
1424	male	69	low educated	Olaf Scholz (SPD)	4	4	3	4	4	4	5	5	4	1	1	1	4	4	3	2	2	3	4	4	1	1	2	4	8	1	3	5	5
1427	female	58	low educated	Armin Laschet (CDU)	3	3	3	3	3	3	3	1	2	3	3	3	2	3	3	3	3	3	3	3	3	3	3	3	1	7	1	1	3
1429	female	59	low educated	Armin Laschet (CDU)	4	3	4	4	4	4	4	3	3	3	4	4	3	4	3	4	5	5	5	3	2	4	4	3	9	5	1	4	3
1430	male	47	low educated	Armin Laschet (CDU)	2	5	2	2	4	3	3	2	2	1	1	1	1	3	3	1	1	2	3	3	3	2	1	2	1	4	2	3	4
1433	female	29	medium educated	Olaf Scholz (SPD)	2	2	3	2	3	2	3	2	2	2	2	1	2	2	2	2	3	3	3	3	2	2	4	4	2	3	2	3	2
1435	female	49	low educated	Armin Laschet (CDU)	1	1	1	1	2	2	1	1	2	1	1	1	1	1	1	1	2	2	1	2	2	2	2	2	1	6	1	1	4
1437	female	62	low educated	Olaf Scholz (SPD)	3	3	3	2	3	3	3	3	3	2	2	2	3	3	2	2	3	3	4	3	2	2	4	3	4	-1	2	2	3
1438	female	25	high educated	Armin Laschet (CDU)	3	2	2	1	1	4	4	1	1	4	1	4	2	1	2	3	1	2	1	2	1	4	4	1	5	1	4	3	3
1439	female	27	medium educated	Olaf Scholz (SPD)	4	3	3	2	4	3	3	4	4	2	2	2	2	3	2	3	2	4	3	3	3	3	3	3	3	-1	3	2	3
1441	male	69	low educated	Armin Laschet (CDU)	5	5	4	4	5	4	5	3	3	5	3	4	4	5	4	4	4	5	4	4	3	3	5	4	9	1	3	4	5
1444	female	60	low educated	Armin Laschet (CDU)	3	4	4	4	4	4	4	4	4	3	3	3	4	4	4	3	4	4	4	4	4	4	4	4	7	-1	5	4	4
1445	female	43	medium educated	Olaf Scholz (SPD)	3	4	3	3	4	3	3	3	3	3	2	3	2	3	2	2	3	3	3	3	2	2	3	3	5	5	4	2	2
1446	female	56	medium educated	Armin Laschet (CDU)	3	3	2	2	3	4	3	3	2	2	2	1	3	2	2	2	3	2	1	2	1	1	2	2	9	1	6	2	5
1447	male	72	low educated	Olaf Scholz (SPD)	4	4	4	4	3	3	4	4	3	3	2	2	3	3	4	3	3	4	4	3	3	2	2	4	8	1	5	4	5
1448	male	64	low educated	Olaf Scholz (SPD)	1	1	1	1	1	1	2	1	1	1	1	1	1	1	1	1	1	1	1	1	1	1	2	1	1	4	2	1	3
1449	male	73	low educated	Armin Laschet (CDU)	2	3	3	2	2	3	3	1	2	2	2	2	1	3	2	2	1	3	3	3	4	4	1	2	1	1	4	2	3
1451	male	73	medium educated	Olaf Scholz (SPD)	4	5	4	2	4	4	5	5	4	3	1	4	3	4	3	4	5	5	4	4	2	5	5	5	9	-1	3	3	4
1452	female	62	high educated	Armin Laschet (CDU)	3	3	3	3	3	4	4	4	2	3	3	3	4	3	4	3	4	3	4	4	4	3	3	3	1	5	1	3	4
1455	male	62	high educated	Olaf Scholz (SPD)	3	3	3	3	3	3	3	4	3	3	3	3	1	3	3	3	4	3	3	3	3	3	3	3	1	5	1	2	3
1460	female	22	high educated	Armin Laschet (CDU)	1	4	2	2	2	3	3	2	2	1	2	2	1	1	2	2	3	2	2	2	4	3	3	2	1	5	1	1	3
1463	male	44	low educated	Olaf Scholz (SPD)	1	4	3	2	1	3	1	1	3	3	2	2	1	2	2	2	1	3	4	1	3	2	3	2	2	5	1	1	3
1465	female	24	high educated	Armin Laschet (CDU)	2	3	3	4	3	2	2	2	3	2	2	2	2	2	3	2	2	3	3	2	3	2	3	3	4	5	4	3	3
1469	male	54	low educated	Olaf Scholz (SPD)	3	3	3	3	3	4	4	3	3	3	3	2	3	3	3	1	3	4	3	3	3	3	3	3	9	2	1	5	4
1470	male	67	medium educated	Armin Laschet (CDU)	2	2	2	1	1	3	1	1	2	3	3	2	1	3	3	1	2	3	1	2	5	5	1	1	4	-1	1	3	4
1471	male	53	low educated	Olaf Scholz (SPD)	1	2	2	2	4	3	2	1	2	2	1	1	1	1	2	1	1	1	1	1	3	3	4	4	11	5	1	4	4
1473	male	45	low educated	Armin Laschet (CDU)	5	5	5	3	3	1	4	3	3	1	2	1	1	1	3	2	1	3	2	3	3	5	1	2	6	-1	1	1	3
1475	male	35	high educated	Armin Laschet (CDU)	3	4	2	3	3	3	2	3	2	2	3	2	3	2	2	3	3	4	4	4	2	2	3	2	4	-1	2	3	3
1479	female	24	high educated	Olaf Scholz (SPD)	5	5	5	4	4	5	4	4	4	4	2	3	5	4	4	3	3	4	4	4	2	2	3	3	10	1	6	5	5
1480	male	25	high educated	Armin Laschet (CDU)	1	2	1	1	1	3	1	1	1	3	3	3	1	1	1	3	3	1	1	3	4	4	1	1	1	5	4	4	5
1482	female	27	medium educated	Armin Laschet (CDU)	4	2	1	2	1	2	1	3	2	4	4	4	4	3	3	4	4	4	3	3	4	4	4	4	8	1	2	4	4
1484	female	21	high educated	Armin Laschet (CDU)	2	3	2	2	3	2	2	3	2	2	2	2	2	2	2	1	1	3	3	2	2	2	2	3	3	3	3	3	4
1485	female	25	high educated	Olaf Scholz (SPD)	4	5	2	2	4	4	5	4	4	2	1	3	4	3	1	4	2	4	5	2	1	2	4	4	8	5	4	3	4
1489	female	24	high educated	Olaf Scholz (SPD)	3	4	4	4	3	5	1	1	2	4	1	4	1	2	1	5	4	2	2	3	5	4	2	4	1	3	5	1	5
1498	female	24	high educated	Olaf Scholz (SPD)	2	3	2	3	3	3	3	2	3	4	2	2	3	2	2	1	2	3	3	2	3	2	3	4	2	5	4	2	3
1500	male	53	low educated	Armin Laschet (CDU)	5	5	5	5	5	5	5	5	5	5	5	5	5	5	3	5	5	5	5	5	2	1	5	5	11	2	2	6	5
1501	female	25	high educated	Armin Laschet (CDU)	3	4	3	2	5	3	4	4	2	3	1	4	1	3	1	2	2	4	4	3	2	3	2	3	4	5	2	2	2
1503	female	22	high educated	Armin Laschet (CDU)	1	3	3	2	3	3	3	4	2	2	1	2	1	2	2	3	1	1	1	3	2	2	4	4	1	5	1	1	4
1507	female	24	high educated	Olaf Scholz (SPD)	3	3	3	3	3	3	2	3	3	3	2	2	3	3	3	1	3	3	3	3	3	3	3	3	1	5	3	3	3
1509	female	26	high educated	Armin Laschet (CDU)	4	4	3	4	4	4	3	4	3	3	2	3	4	1	2	3	4	4	4	2	2	1	3	3	8	-1	5	4	3
1510	female	29	medium educated	Armin Laschet (CDU)	3	3	4	3	3	2	3	3	3	2	1	3	3	2	2	2	2	4	3	2	4	3	4	4	3	-1	4	4	3
1511	male	23	medium educated	Olaf Scholz (SPD)	1	1	1	1	1	1	1	4	1	2	3	1	1	3	1	3	4	3	3	1	3	3	1	3	1	7	1	1	4
1512	female	22	high educated	Olaf Scholz (SPD)	4	3	1	4	2	2	2	3	2	2	2	2	1	4	2	2	5	4	2	3	2	2	2	2	6	5	4	3	2
1514	female	22	high educated	Armin Laschet (CDU)	3	3	4	3	3	3	3	2	3	2	2	2	2	3	2	1	2	2	2	4	4	3	4	4	4	2	4	5	3
1515	male	22	high educated	Armin Laschet (CDU)	1	3	2	2	4	4	4	3	3	1	1	2	1	2	3	2	1	2	1	4	2	3	2	2	1	5	2	5	4
1516	male	52	low educated	Olaf Scholz (SPD)	4	3	3	3	3	4	4	3	4	3	1	2	2	4	3	2	2	3	4	3	3	3	4	3	6	6	2	4	3
1519	male	61	medium educated	Olaf Scholz (SPD)	3	3	4	3	4	3	3	3	3	2	2	3	3	3	3	2	3	4	5	3	3	3	4	3	6	5	2	3	3
1521	female	54	low educated	Olaf Scholz (SPD)	1	1	2	1	3	3	3	1	1	1	3	3	1	1	1	1	1	3	5	1	5	3	1	1	1	3	1	1	3
1523	female	59	low educated	Armin Laschet (CDU)	1	4	5	2	3	5	4	1	3	2	3	3	1	4	2	1	2	1	2	4	4	4	5	2	4	7	1	3	3
1525	female	26	high educated	Armin Laschet (CDU)	3	3	3	3	3	2	4	2	3	2	3	3	2	3	3	2	3	3	3	3	2	3	2	2	5	2	3	5	3
1526	male	19	high educated	Olaf Scholz (SPD)	2	3	3	3	3	3	3	4	3	2	2	2	1	2	1	1	3	2	2	2	3	2	3	3	1	5	1	1	3
1530	male	70	low educated	Olaf Scholz (SPD)	3	2	1	2	2	3	3	3	1	2	1	1	1	2	2	1	3	3	2	2	1	2	3	1	1	5	2	6	4
1533	female	67	low educated	Olaf Scholz (SPD)	4	2	3	5	3	4	2	3	4	4	4	2	4	4	3	4	5	4	4	4	5	3	4	4	10	1	6	4	3
1534	female	29	medium educated	Armin Laschet (CDU)	2	2	1	1	2	2	1	3	2	2	2	2	1	2	2	1	1	3	2	2	3	3	2	3	1	5	1	3	4
1536	male	58	low educated	Olaf Scholz (SPD)	2	3	2	1	2	3	3	2	1	1	1	1	2	2	2	2	2	1	1	3	1	1	2	1	1	3	1	1	5
1545	male	71	high educated	Armin Laschet (CDU)	4	3	4	3	4	3	4	4	3	5	2	3	3	3	3	3	3	4	3	3	4	3	4	3	1	3	4	3	4
1546	male	74	high educated	Olaf Scholz (SPD)	3	3	3	3	3	3	1	1	2	3	1	3	3	3	3	3	1	4	4	3	1	2	2	2	1	1	6	4	5
1548	male	73	low educated	Olaf Scholz (SPD)	3	3	3	4	2	3	3	3	2	1	1	3	2	1	4	2	3	4	4	2	2	3	1	2	8	4	1	4	3
1550	female	62	high educated	Armin Laschet (CDU)	4	4	4	5	3	4	2	3	4	3	2	3	4	3	4	4	3	4	4	3	3	3	3	4	8	-2	2	2	4
1551	female	61	low educated	Olaf Scholz (SPD)	2	2	2	2	2	3	2	2	3	1	1	2	1	2	2	1	2	2	4	2	2	2	3	2	3	-1	5	2	3
1553	female	25	medium educated	Olaf Scholz (SPD)	3	4	4	4	5	3	4	4	4	1	1	3	5	3	2	3	2	5	3	3	1	1	5	2	9	2	4	5	2
1554	male	67	low educated	Armin Laschet (CDU)	3	5	5	5	5	5	5	5	5	3	3	5	5	5	5	5	5	5	5	5	5	5	5	5	11	1	6	1	5
1555	female	21	medium educated	Armin Laschet (CDU)	4	4	3	4	4	4	3	4	4	3	2	2	1	3	1	1	2	4	5	3	2	1	4	4	7	1	5	2	3
1557	female	29	high educated	Armin Laschet (CDU)	3	3	2	4	2	1	2	2	3	2	3	2	3	2	2	3	3	4	5	1	1	4	2	2	2	5	1	4	3
1560	male	60	high educated	Olaf Scholz (SPD)	5	4	4	4	4	4	4	4	4	3	2	3	4	3	3	3	3	5	4	3	1	2	4	4	9	5	4	4	3
1561	male	54	low educated	Armin Laschet (CDU)	2	2	2	2	2	3	3	4	2	2	1	2	1	3	2	1	1	2	2	4	3	3	2	2	1	5	2	2	3
1562	male	40	medium educated	Armin Laschet (CDU)	3	4	4	4	4	4	4	4	4	5	4	4	4	5	4	4	4	4	5	4	2	3	4	4	11	-1	4	5	5
1564	female	27	high educated	Olaf Scholz (SPD)	2	3	2	2	2	2	2	2	2	2	2	3	1	2	2	1	2	2	3	2	3	2	3	2	3	5	1	1	3
1569	female	57	low educated	Armin Laschet (CDU)	2	2	1	3	2	3	2	5	2	3	2	2	1	2	2	1	1	3	1	4	3	2	4	2	3	3	2	5	4
1570	male	65	low educated	Armin Laschet (CDU)	3	3	3	2	3	3	2	3	3	2	2	3	3	3	3	3	3	3	3	3	2	2	2	2	4	5	4	3	4
1572	female	55	low educated	Olaf Scholz (SPD)	1	2	2	1	2	1	1	1	1	1	1	1	1	1	1	1	1	2	3	1	1	2	3	1	3	-2	1	1	-1
1573	male	21	high educated	Armin Laschet (CDU)	1	1	1	1	1	1	1	1	1	3	2	3	1	3	2	2	1	3	3	3	3	2	2	2	1	2	3	4	4
1574	female	29	medium educated	Armin Laschet (CDU)	3	4	4	2	4	2	4	4	2	1	2	5	4	4	3	2	2	4	1	4	3	4	4	4	6	4	4	3	3
1575	male	60	medium educated	Olaf Scholz (SPD)	3	2	1	2	2	1	1	2	2	2	4	1	2	2	3	3	3	2	3	4	3	3	3	1	1	5	1	3	4
1577	male	45	low educated	Olaf Scholz (SPD)	3	2	2	2	2	2	2	2	2	2	2	2	3	2	2	2	2	2	3	2	2	2	2	2	2	1	4	2	4
1578	female	57	high educated	Armin Laschet (CDU)	2	3	2	2	4	3	3	3	2	3	2	3	2	4	2	4	3	3	4	2	2	3	3	2	1	4	1	4	5
1580	male	49	low educated	Olaf Scholz (SPD)	2	3	3	3	4	3	2	2	2	4	3	3	2	3	3	1	4	4	4	3	3	3	4	4	5	1	5	4	3
1581	female	23	high educated	Armin Laschet (CDU)	4	3	2	3	3	3	3	3	2	2	3	3	4	3	3	4	5	5	5	3	3	3	2	4	6	5	1	1	3
1583	female	60	high educated	Olaf Scholz (SPD)	2	2	2	2	2	3	2	2	2	2	2	2	2	3	3	1	1	3	2	2	2	2	2	2	3	4	1	1	4
1584	male	66	low educated	Olaf Scholz (SPD)	3	1	1	2	5	2	1	2	1	1	1	2	1	1	1	1	3	3	2	2	3	2	2	2	1	6	1	1	4
1585	male	67	low educated	Armin Laschet (CDU)	3	3	2	2	3	2	2	1	2	3	3	2	2	3	2	2	3	3	2	2	3	2	3	3	2	3	1	2	4
1586	male	59	low educated	Olaf Scholz (SPD)	3	3	2	2	3	2	3	2	1	3	3	3	3	2	3	2	3	1	3	3	2	3	2	3	3	2	4	6	1
1588	female	26	low educated	Olaf Scholz (SPD)	2	3	3	1	1	2	2	1	1	4	3	5	2	2	1	1	1	5	5	2	2	1	3	3	1	4	1	3	3
1592	female	51	medium educated	Armin Laschet (CDU)	2	2	2	3	3	3	2	2	2	2	2	2	1	2	2	1	2	2	3	2	3	3	3	2	1	5	1	1	2
1593	male	56	medium educated	Olaf Scholz (SPD)	3	4	4	3	3	4	4	3	3	3	3	3	2	4	4	3	3	5	3	3	4	3	4	4	6	5	3	4	4
1596	female	56	low educated	Olaf Scholz (SPD)	3	3	3	3	3	3	3	3	2	3	2	3	3	3	3	3	3	3	3	2	3	3	3	4	7	-2	3	3	2
1597	female	73	low educated	Armin Laschet (CDU)	3	3	3	3	3	3	3	3	3	3	3	3	3	3	3	1	3	3	3	3	3	3	3	3	6	2	3	5	3
1600	female	57	low educated	Olaf Scholz (SPD)	5	4	4	5	4	4	4	3	4	4	3	3	4	4	3	2	5	5	5	4	4	3	3	5	8	1	5	2	3
1601	female	18	high educated	Armin Laschet (CDU)	2	2	3	3	3	4	4	4	2	2	2	3	2	2	3	4	4	3	4	4	2	3	3	3	2	5	3	1	4
1602	male	67	medium educated	Armin Laschet (CDU)	3	1	1	1	1	5	1	4	1	1	1	1	1	1	1	1	3	1	1	1	5	1	1	1	1	5	1	4	3
1603	male	73	low educated	Olaf Scholz (SPD)	4	4	4	3	4	4	3	2	3	1	2	3	2	4	2	2	4	4	5	4	3	1	1	5	4	2	2	5	3
1611	female	63	high educated	Armin Laschet (CDU)	3	2	3	3	3	3	3	1	2	3	3	1	3	3	3	2	4	2	3	3	3	3	3	3	9	7	1	1	4
1613	female	33	medium educated	Armin Laschet (CDU)	2	1	4	3	1	4	2	1	1	2	1	1	2	3	1	1	2	1	1	2	2	1	2	2	1	1	3	4	4
1615	female	37	low educated	Olaf Scholz (SPD)	3	3	4	2	2	2	3	3	4	1	2	1	2	1	2	2	2	3	3	3	1	2	2	3	5	-1	2	2	2
1616	male	35	low educated	Armin Laschet (CDU)	3	3	3	2	2	4	3	3	3	2	2	1	3	4	3	2	2	4	4	3	4	2	2	3	4	1	3	2	3
1620	male	55	low educated	Olaf Scholz (SPD)	3	3	4	3	3	3	3	3	3	3	3	3	3	3	3	3	3	4	3	3	3	2	4	4	7	1	5	4	3
1621	male	68	medium educated	Armin Laschet (CDU)	3	4	4	4	3	3	4	4	3	4	4	4	4	4	3	4	4	4	4	2	4	3	4	5	8	6	3	2	3
1622	female	58	high educated	Olaf Scholz (SPD)	4	4	3	3	3	3	4	3	2	2	2	3	3	2	2	3	4	4	4	3	2	3	3	4	11	2	1	5	2
1624	male	74	low educated	Olaf Scholz (SPD)	4	4	4	3	4	3	4	3	2	4	2	4	4	4	4	4	3	3	4	2	3	4	4	4	10	6	1	4	3
1625	female	63	medium educated	Armin Laschet (CDU)	4	4	4	4	4	4	4	3	3	3	3	3	4	3	4	3	4	3	3	3	3	3	4	4	9	-1	2	2	3
1629	male	60	low educated	Armin Laschet (CDU)	3	3	3	2	3	3	3	2	2	2	2	2	2	2	3	3	2	1	3	3	4	4	4	3	2	7	1	1	3
1634	male	50	low educated	Olaf Scholz (SPD)	3	4	4	4	4	5	5	5	3	2	2	3	5	3	4	4	4	4	3	3	3	2	5	5	9	5	3	2	5
1635	male	74	low educated	Olaf Scholz (SPD)	3	3	4	2	3	3	4	2	2	1	1	3	2	2	3	1	1	2	3	3	2	3	4	3	3	1	5	3	4
1636	female	24	medium educated	Armin Laschet (CDU)	3	2	2	3	3	3	1	1	2	3	3	2	2	3	3	1	3	1	3	3	3	3	1	3	1	-2	3	3	1
1639	male	67	low educated	Olaf Scholz (SPD)	2	3	2	2	2	2	2	2	2	2	2	3	2	3	3	2	2	2	2	2	3	3	3	2	1	-1	2	2	3
1640	male	63	low educated	Armin Laschet (CDU)	2	2	3	2	3	2	4	2	2	1	1	1	1	2	2	3	2	2	1	1	1	2	2	1	1	3	4	2	4
1641	male	52	low educated	Olaf Scholz (SPD)	3	3	2	2	2	3	3	2	2	2	2	2	3	2	3	2	2	4	3	2	3	2	2	3	2	1	5	2	5
1643	male	21	high educated	Olaf Scholz (SPD)	1	1	2	2	3	2	3	3	2	1	2	2	1	2	2	2	4	2	3	1	3	4	2	2	1	3	4	3	4
1644	female	27	high educated	Armin Laschet (CDU)	2	3	4	4	4	4	4	3	3	3	1	1	3	3	3	3	4	5	5	4	3	1	1	4	5	5	3	4	4
1646	female	29	high educated	Armin Laschet (CDU)	2	2	2	2	2	2	2	3	1	2	2	2	2	3	2	2	4	3	2	4	3	3	3	2	2	1	4	2	4
1648	male	23	medium educated	Olaf Scholz (SPD)	5	5	5	5	5	5	5	5	5	5	5	5	5	5	5	3	2	5	5	5	5	3	5	5	9	1	6	5	2
1650	male	29	high educated	Olaf Scholz (SPD)	3	3	3	3	3	4	3	4	3	1	1	1	3	1	1	2	3	2	2	3	1	1	3	2	3	5	4	2	5
1657	male	49	medium educated	Armin Laschet (CDU)	2	2	2	2	4	2	5	2	1	2	2	3	2	2	2	3	2	2	3	2	3	4	3	4	1	6	2	2	3
1658	male	52	low educated	Olaf Scholz (SPD)	4	3	3	4	4	4	4	3	3	3	3	3	3	3	4	4	4	4	4	3	3	3	3	4	8	2	4	5	5
1660	female	52	low educated	Armin Laschet (CDU)	5	3	3	4	4	5	5	4	5	5	5	5	5	5	5	2	4	5	4	5	5	4	5	5	9	1	5	4	4
1662	male	54	low educated	Olaf Scholz (SPD)	1	1	1	1	1	5	1	1	1	1	1	1	1	1	3	1	1	1	1	1	1	3	3	1	1	6	1	1	3
1669	female	25	medium educated	Olaf Scholz (SPD)	4	3	4	5	5	5	4	4	5	5	5	5	5	4	5	2	4	5	5	4	5	5	5	5	10	2	3	6	4
1675	male	59	medium educated	Olaf Scholz (SPD)	5	4	4	5	5	4	4	4	4	5	2	4	5	5	2	4	5	5	5	4	4	3	5	5	10	2	5	4	4
1680	female	29	high educated	Armin Laschet (CDU)	3	4	3	3	3	3	3	4	3	3	2	4	2	3	3	2	2	3	3	2	2	2	4	4	3	2	2	5	3
1683	female	21	high educated	Olaf Scholz (SPD)	3	3	3	3	3	3	2	4	2	3	2	3	3	3	3	1	4	2	2	2	3	4	4	2	3	3	4	1	4
1684	male	43	low educated	Armin Laschet (CDU)	3	3	4	4	3	4	4	3	3	3	4	3	4	3	4	4	4	3	3	4	5	4	3	4	7	5	5	4	2
1690	female	28	high educated	Olaf Scholz (SPD)	5	4	4	3	4	4	5	3	4	3	2	3	4	4	4	2	5	4	5	5	3	2	4	5	10	2	3	6	5
1695	female	29	high educated	Armin Laschet (CDU)	4	4	3	3	3	3	3	5	5	2	1	3	5	3	4	5	5	5	5	4	3	1	2	2	10	3	5	4	3
1700	female	21	high educated	Armin Laschet (CDU)	2	2	1	2	3	3	3	3	1	1	1	1	1	1	1	1	3	2	2	4	2	2	2	1	1	5	1	1	3
1701	female	59	medium educated	Olaf Scholz (SPD)	2	2	2	2	3	3	3	3	3	1	2	2	2	2	2	1	1	4	4	3	1	1	2	2	3	7	5	2	3
1702	male	57	high educated	Armin Laschet (CDU)	4	4	4	4	3	4	4	4	3	3	2	4	4	4	4	2	2	5	4	4	3	2	3	3	4	5	2	4	4
1703	female	53	low educated	Olaf Scholz (SPD)	3	4	4	4	4	4	4	4	3	2	3	2	4	3	3	2	3	3	4	3	3	2	3	4	6	6	4	4	2
1711	male	49	low educated	Olaf Scholz (SPD)	3	3	3	3	3	3	3	3	3	3	2	3	4	3	3	3	3	3	4	3	3	3	3	3	4	1	5	3	3
1719	male	24	medium educated	Olaf Scholz (SPD)	1	3	2	1	1	2	1	2	1	2	1	2	1	2	1	1	1	1	1	2	1	2	3	3	1	3	3	1	4
1726	female	18	medium educated	Armin Laschet (CDU)	2	3	1	2	2	1	4	3	1	1	1	3	2	1	2	1	1	1	1	2	3	1	3	3	1	-1	1	1	3
1728	female	59	low educated	Armin Laschet (CDU)	3	4	4	3	4	3	4	2	4	3	3	4	2	3	3	3	2	4	3	3	4	3	4	3	2	1	6	2	3
1730	female	59	low educated	Olaf Scholz (SPD)	3	2	2	1	2	2	1	1	3	1	1	1	1	3	1	1	2	3	3	1	1	1	1	1	1	7	3	1	4
1731	female	51	low educated	Armin Laschet (CDU)	1	1	1	1	1	1	1	1	1	1	1	1	1	1	1	1	1	1	1	1	5	5	3	1	1	1	6	4	3
1735	female	25	high educated	Armin Laschet (CDU)	4	4	4	3	4	3	3	4	3	4	4	4	3	4	2	2	2	4	3	4	2	2	2	4	2	5	3	4	4
1739	female	55	low educated	Olaf Scholz (SPD)	3	1	3	1	4	1	3	1	1	3	3	1	1	1	1	1	2	1	1	1	4	4	3	5	1	-1	1	3	2
1740	female	37	low educated	Armin Laschet (CDU)	1	3	2	1	3	1	3	1	2	2	2	3	1	3	1	1	1	1	1	1	3	3	3	1	1	2	1	3	3
1741	male	42	low educated	Olaf Scholz (SPD)	2	2	2	1	2	2	1	1	2	2	1	2	1	1	1	1	2	3	3	2	3	3	2	3	1	3	2	2	4
1743	male	53	low educated	Olaf Scholz (SPD)	1	1	1	1	1	1	1	1	1	1	1	1	1	1	1	1	1	1	1	2	1	1	1	2	1	6	3	1	4
1744	male	54	medium educated	Armin Laschet (CDU)	1	2	1	1	2	2	2	1	1	1	2	2	1	2	2	1	1	2	3	2	2	2	1	2	1	6	4	1	3
1745	female	46	low educated	Olaf Scholz (SPD)	1	1	1	1	1	2	1	1	1	1	1	1	1	1	1	1	3	1	1	2	1	1	1	1	6	6	1	1	3
1747	female	24	high educated	Olaf Scholz (SPD)	4	3	3	3	4	3	2	3	3	2	2	3	3	3	3	3	4	4	4	3	2	2	4	3	7	5	3	4	3
1748	female	44	medium educated	Armin Laschet (CDU)	5	5	5	3	5	5	5	3	3	3	1	5	3	3	1	5	5	5	5	3	5	5	3	5	7	1	6	3	3
1752	female	18	medium educated	Olaf Scholz (SPD)	3	3	4	3	3	2	3	3	4	3	2	3	3	3	2	3	2	3	2	3	2	3	3	3	2	1	4	4	2
1754	male	59	low educated	Armin Laschet (CDU)	5	5	5	5	5	5	5	5	4	5	4	5	5	5	4	5	4	5	5	4	4	3	5	5	11	1	6	2	-1
1761	male	47	low educated	Armin Laschet (CDU)	3	3	3	3	3	3	3	2	2	3	3	3	1	3	3	3	2	3	2	3	4	3	4	3	1	-1	3	3	4
1763	female	28	high educated	Olaf Scholz (SPD)	3	3	3	3	3	3	3	3	2	3	3	3	3	3	2	1	3	3	3	2	3	3	3	3	6	-1	1	1	2
1765	male	59	low educated	Olaf Scholz (SPD)	3	3	2	3	2	3	2	2	3	1	2	2	2	2	1	3	2	3	3	1	2	3	3	2	8	7	1	1	5
1769	male	56	low educated	Olaf Scholz (SPD)	4	3	4	4	4	4	4	4	4	2	2	3	4	3	4	4	4	3	4	2	2	2	4	4	10	2	3	5	4
1774	female	56	low educated	Olaf Scholz (SPD)	3	2	3	3	3	3	2	1	3	2	2	1	1	2	1	3	4	2	3	1	3	2	3	3	6	-1	3	2	3
1783	female	46	low educated	Armin Laschet (CDU)	1	1	2	1	1	2	2	1	2	2	1	1	3	3	2	4	1	2	1	5	3	2	5	5	1	6	1	2	4
1786	female	20	high educated	Armin Laschet (CDU)	4	5	4	3	4	4	3	3	3	3	2	4	3	4	2	3	4	4	4	4	2	3	3	3	5	-1	3	4	2
1788	female	26	high educated	Armin Laschet (CDU)	3	3	3	3	3	4	3	3	3	3	2	2	2	3	3	2	3	4	4	2	2	4	3	3	4	5	3	5	3
1789	female	28	low educated	Olaf Scholz (SPD)	3	2	3	2	2	3	3	2	2	1	1	3	1	2	2	1	1	3	3	2	3	2	2	3	3	6	2	2	3
1790	male	27	medium educated	Armin Laschet (CDU)	1	1	1	1	1	1	1	1	1	1	1	1	1	1	1	1	1	1	1	2	3	1	3	4	3	3	4	4	4
1792	female	49	low educated	Armin Laschet (CDU)	3	1	2	1	3	2	3	2	1	1	2	3	4	2	1	1	2	4	4	1	4	2	1	1	1	-2	4	2	3
1797	female	32	low educated	Armin Laschet (CDU)	1	1	3	1	3	1	3	1	1	1	1	1	1	1	1	1	1	1	3	1	1	1	3	1	1	6	2	2	3
1798	female	49	low educated	Armin Laschet (CDU)	1	1	1	1	1	2	5	2	1	1	1	2	1	1	1	1	1	1	1	1	5	1	2	1	1	-2	4	1	5
1800	female	23	high educated	Olaf Scholz (SPD)	3	2	3	3	2	3	2	3	2	3	2	2	3	3	2	3	3	2	4	2	2	2	3	2	6	5	2	3	2
1804	female	18	medium educated	Armin Laschet (CDU)	4	4	3	3	5	5	5	4	4	2	2	3	3	2	4	3	4	5	5	3	2	2	2	2	4	5	3	4	3
1810	male	22	high educated	Olaf Scholz (SPD)	4	4	3	3	4	4	4	3	3	1	1	1	3	2	2	3	3	4	4	2	2	1	3	3	10	2	2	6	5
1811	female	45	medium educated	Armin Laschet (CDU)	3	3	3	3	3	5	3	3	3	1	1	3	3	3	3	3	1	3	3	3	5	3	3	3	9	3	5	1	4
1813	male	30	high educated	Armin Laschet (CDU)	1	1	1	1	1	2	1	1	1	1	2	1	1	1	1	1	1	1	1	2	1	1	1	1	1	5	4	2	3
1817	female	39	medium educated	Olaf Scholz (SPD)	3	3	3	3	3	3	3	4	3	3	3	3	1	3	3	3	3	4	3	3	1	1	3	3	3	-1	1	4	3
1819	female	43	low educated	Armin Laschet (CDU)	3	3	3	3	3	3	3	3	3	3	3	3	3	3	3	3	3	3	3	3	4	4	3	3	3	2	4	4	3
1822	male	45	low educated	Armin Laschet (CDU)	1	3	1	3	2	3	3	1	2	1	3	3	3	3	3	1	3	2	2	1	3	2	3	3	2	1	5	1	3
1828	male	54	low educated	Olaf Scholz (SPD)	3	2	1	3	1	3	1	3	3	1	1	1	1	1	1	1	3	2	4	1	1	1	1	3	5	-1	1	1	3
1829	male	40	low educated	Olaf Scholz (SPD)	3	2	3	1	3	3	2	2	2	1	2	2	2	3	2	2	4	3	3	3	1	2	2	3	1	5	1	1	3
1831	male	24	high educated	Armin Laschet (CDU)	3	3	3	3	3	4	4	3	3	3	3	4	3	4	3	2	3	3	3	3	4	3	4	3	6	1	4	5	4
1832	female	50	low educated	Armin Laschet (CDU)	2	3	2	2	2	2	2	2	1	4	4	3	1	2	2	1	3	2	4	3	2	2	3	2	3	-1	1	1	3
1834	male	51	medium educated	Armin Laschet (CDU)	3	4	4	4	3	4	4	2	3	3	3	3	3	3	2	2	4	4	3	3	3	3	4	4	2	1	5	4	3
1837	female	26	high educated	Armin Laschet (CDU)	2	3	3	2	3	3	3	4	4	2	2	3	2	4	3	2	1	2	2	2	3	2	4	4	2	2	3	4	NA
1841	female	52	low educated	Olaf Scholz (SPD)	3	3	3	2	2	3	2	3	2	2	1	2	2	2	2	2	3	3	2	2	3	2	3	3	2	7	3	2	4
1845	female	57	low educated	Olaf Scholz (SPD)	3	4	4	3	5	4	5	4	4	5	5	5	4	5	4	5	4	5	5	4	3	5	5	5	10	1	5	5	4
1856	female	20	high educated	Armin Laschet (CDU)	4	3	4	3	3	4	3	2	3	4	3	2	3	2	2	4	2	4	3	4	2	3	4	3	4	1	6	4	1
1858	male	56	low educated	Olaf Scholz (SPD)	1	1	1	1	1	1	1	4	1	1	1	1	1	1	1	1	1	1	1	1	3	1	2	2	1	6	5	1	5
1859	female	23	medium educated	Olaf Scholz (SPD)	1	1	1	1	1	1	1	1	1	1	1	1	1	1	1	1	1	1	1	1	2	4	3	1	1	5	2	2	4
1860	female	23	medium educated	Armin Laschet (CDU)	3	3	3	5	4	4	5	3	4	2	3	4	3	3	4	2	4	4	3	4	4	3	3	4	5	-1	4	4	3
1862	female	51	low educated	Olaf Scholz (SPD)	2	2	2	2	2	2	2	2	2	2	2	2	2	2	2	2	2	2	2	3	2	2	2	2	4	-1	2	2	2
1864	female	26	medium educated	Olaf Scholz (SPD)	2	3	3	3	4	4	4	3	2	2	2	2	4	2	2	2	3	4	3	2	2	2	4	4	6	3	4	4	3
1865	male	24	high educated	Olaf Scholz (SPD)	3	3	4	3	3	3	3	3	3	3	3	4	2	4	3	4	4	4	4	4	4	2	2	3	6	3	2	1	5
1870	male	28	high educated	Armin Laschet (CDU)	4	3	2	4	2	2	2	4	3	3	2	3	3	2	2	2	2	5	4	2	3	4	1	2	6	3	3	3	4
1875	female	22	high educated	Armin Laschet (CDU)	3	2	3	3	3	2	3	2	3	3	3	3	3	2	3	2	3	3	2	3	3	3	3	3	4	2	3	4	2
1876	female	23	high educated	Olaf Scholz (SPD)	3	5	3	3	5	4	3	4	4	1	1	1	5	1	1	4	3	5	3	3	3	3	3	5	8	1	5	5	2
1877	female	29	high educated	Armin Laschet (CDU)	1	1	1	1	1	1	1	1	1	3	2	1	1	3	1	1	1	4	3	2	5	3	1	1	1	5	1	5	4
1880	male	47	low educated	Armin Laschet (CDU)	4	2	2	3	2	2	2	4	1	3	2	2	2	4	3	1	1	2	4	4	2	2	3	4	1	6	2	1	5
1891	female	19	low educated	Olaf Scholz (SPD)	1	2	2	2	2	2	1	1	2	1	1	3	1	1	1	1	1	1	1	2	2	4	3	1	1	-2	1	1	3
1892	male	55	low educated	Olaf Scholz (SPD)	1	2	1	5	2	1	4	1	1	1	1	1	1	1	1	2	1	1	2	1	1	2	2	5	1	6	2	1	5
1897	male	53	low educated	Armin Laschet (CDU)	4	4	4	3	4	4	4	3	3	2	1	3	3	4	3	4	2	3	5	4	4	5	3	3	10	1	5	4	3
1898	male	26	high educated	Olaf Scholz (SPD)	4	2	5	3	4	4	2	2	1	3	2	5	1	3	3	3	3	2	3	4	3	5	3	4	8	4	2	3	4
1907	female	43	low educated	Olaf Scholz (SPD)	1	2	1	1	1	1	1	1	1	1	1	1	1	1	1	1	1	3	3	1	1	1	1	1	1	6	1	1	3
1909	female	46	low educated	Olaf Scholz (SPD)	4	3	3	3	3	4	4	4	4	3	2	3	3	3	3	1	4	4	4	2	3	4	2	4	5	3	3	4	3
1911	male	59	low educated	Olaf Scholz (SPD)	2	2	2	2	2	1	2	2	2	2	3	2	3	1	2	2	3	2	3	2	3	1	2	2	1	1	4	2	3
1914	male	44	low educated	Olaf Scholz (SPD)	3	4	3	3	4	2	3	3	3	2	1	2	4	3	4	1	1	3	4	2	2	4	4	2	5	5	2	5	4
1917	female	27	high educated	Olaf Scholz (SPD)	3	3	2	3	3	2	2	3	3	2	2	2	3	3	2	1	2	2	3	3	1	2	3	3	6	5	1	4	3
1919	female	20	medium educated	Olaf Scholz (SPD)	2	3	2	3	4	3	4	1	3	2	1	2	2	2	2	1	3	4	3	3	4	3	2	3	3	1	5	3	4
1922	female	21	high educated	Olaf Scholz (SPD)	2	2	1	1	1	1	1	2	1	3	2	3	1	3	2	1	2	3	2	1	2	3	4	2	1	5	3	3	1
1926	male	27	high educated	Armin Laschet (CDU)	1	1	1	2	1	1	1	1	1	1	2	1	1	1	1	2	1	1	1	1	2	1	1	2	3	-2	3	3	1
1927	female	25	medium educated	Olaf Scholz (SPD)	4	3	4	4	4	4	3	4	3	2	2	3	2	4	4	2	4	5	4	4	4	3	4	4	7	2	2	4	2
1931	male	20	high educated	Armin Laschet (CDU)	2	3	3	2	4	4	5	4	3	2	2	2	1	3	2	1	1	3	3	2	2	2	2	2	3	-1	2	3	3
1932	female	50	medium educated	Armin Laschet (CDU)	3	1	1	3	1	1	1	1	1	1	2	1	1	1	1	1	1	1	1	1	3	1	1	1	1	6	1	1	3
1944	female	28	medium educated	Olaf Scholz (SPD)	2	2	2	2	2	3	2	4	2	2	2	2	2	2	2	2	2	2	2	2	3	2	2	3	3	6	2	2	3
1966	male	24	medium educated	Armin Laschet (CDU)	5	4	2	2	4	5	4	2	3	3	2	3	4	3	4	2	3	4	5	4	2	1	1	1	1	5	2	4	5
1968	female	58	high educated	Armin Laschet (CDU)	2	2	3	2	3	2	3	1	2	2	2	2	2	2	3	2	2	2	2	3	2	2	3	2	5	3	2	4	3
1972	female	29	high educated	Armin Laschet (CDU)	4	4	4	3	4	4	3	3	3	3	3	4	3	3	3	2	4	4	3	4	4	3	4	4	8	4	4	3	3
1973	female	19	high educated	Olaf Scholz (SPD)	3	2	3	3	4	3	4	2	2	3	3	3	3	3	2	4	4	3	4	3	4	1	4	4	3	3	2	2	5
1976	female	29	high educated	Armin Laschet (CDU)	3	4	3	4	3	4	2	4	3	1	2	2	1	2	2	1	2	2	3	4	2	2	4	4	1	2	1	6	4
1989	female	20	high educated	Armin Laschet (CDU)	4	3	4	4	4	4	4	4	3	3	2	3	3	2	3	4	4	4	4	3	3	2	3	3	8	2	5	4	4
1990	female	18	high educated	Armin Laschet (CDU)	3	4	3	3	3	4	4	4	3	3	3	3	1	3	3	1	4	2	2	4	4	3	4	4	7	4	2	3	3
1992	male	22	high educated	Armin Laschet (CDU)	3	4	3	3	3	5	3	4	3	3	2	2	3	4	3	1	4	5	4	3	2	2	3	3	6	1	5	3	4
1993	male	25	high educated	Armin Laschet (CDU)	5	5	5	5	5	5	3	5	5	4	3	5	4	4	5	5	4	4	4	5	2	2	4	4	11	1	6	3	5
1996	female	29	high educated	Armin Laschet (CDU)	1	2	2	2	2	1	2	2	1	2	2	2	2	2	1	2	2	2	2	2	3	2	2	2	1	5	1	3	4
1997	male	21	medium educated	Olaf Scholz (SPD)	3	3	3	3	4	3	3	3	3	1	1	2	3	2	3	3	2	3	4	3	1	1	2	3	6	5	2	3	4
1998	male	19	medium educated	Armin Laschet (CDU)	3	3	2	3	2	2	2	3	3	3	2	2	2	2	2	2	3	3	3	3	2	3	3	3	3	-1	1	1	3
2001	male	26	medium educated	Armin Laschet (CDU)	4	4	4	4	4	4	5	4	4	4	3	4	5	4	4	4	4	4	5	4	2	3	2	4	9	1	6	4	3
2003	male	29	high educated	Armin Laschet (CDU)	4	4	1	2	5	4	3	3	2	2	1	1	3	2	1	1	1	2	3	3	1	2	1	1	1	4	1	4	5
2004	male	24	high educated	Armin Laschet (CDU)	3	3	2	2	2	4	3	2	2	4	3	4	1	2	3	2	4	2	3	4	2	2	1	2	1	5	1	3	5
2005	female	24	medium educated	Olaf Scholz (SPD)	2	2	2	2	2	2	2	2	2	2	2	1	2	2	3	2	2	3	2	3	4	2	2	3	4	5	2	2	3
2006	female	59	medium educated	Armin Laschet (CDU)	2	4	2	2	2	2	2	2	2	1	1	1	2	1	2	2	2	2	3	2	2	2	2	3	1	5	1	1	4
2007	male	26	high educated	Olaf Scholz (SPD)	4	3	2	4	4	5	2	3	4	3	1	2	3	3	2	2	1	3	5	4	3	2	2	4	7	-1	4	4	3
2009	male	52	medium educated	Olaf Scholz (SPD)	5	4	4	4	4	4	4	4	4	3	2	3	4	3	4	3	5	4	4	4	3	4	4	4	7	5	5	5	4
2010	female	21	high educated	Armin Laschet (CDU)	1	3	1	2	1	3	4	1	1	2	1	1	1	1	1	1	1	1	1	3	3	2	3	2	1	5	1	3	1
2011	male	39	high educated	Olaf Scholz (SPD)	2	2	2	2	2	2	2	1	1	1	2	2	1	1	1	2	1	1	1	1	1	1	2	2	1	7	1	1	5
2014	female	39	medium educated	Olaf Scholz (SPD)	3	3	3	3	3	3	3	3	3	3	3	2	3	4	3	2	2	4	4	3	2	3	2	2	5	1	5	4	4
2015	female	19	high educated	Armin Laschet (CDU)	2	3	3	2	4	3	4	2	3	1	2	2	2	2	1	1	1	2	3	4	3	2	3	3	3	3	3	3	3
2016	male	58	high educated	Olaf Scholz (SPD)	3	3	3	3	2	3	2	3	2	1	1	2	1	1	2	2	2	3	2	2	1	1	3	3	5	-1	2	4	4
2019	male	37	high educated	Olaf Scholz (SPD)	1	2	1	1	1	1	1	1	1	1	1	1	1	1	1	1	1	1	1	1	1	1	2	3	1	6	1	1	3
2020	female	22	high educated	Armin Laschet (CDU)	1	3	3	2	3	3	2	4	1	2	2	2	1	2	3	1	1	1	1	4	3	3	3	3	1	-1	1	1	4
2022	male	47	high educated	Armin Laschet (CDU)	2	3	1	1	1	2	1	1	1	2	2	3	4	2	2	3	3	3	4	2	3	4	1	3	1	5	4	3	5
2025	male	52	medium educated	Olaf Scholz (SPD)	2	3	1	1	2	3	2	1	1	2	2	1	1	1	1	1	2	2	1	1	2	1	3	2	1	-1	3	1	3
2026	male	43	medium educated	Armin Laschet (CDU)	3	3	2	2	3	3	3	2	2	2	2	3	1	3	2	3	3	3	2	2	3	3	3	3	4	7	1	1	2
2027	female	38	high educated	Olaf Scholz (SPD)	3	3	3	2	3	3	3	3	2	3	2	2	3	3	2	3	3	3	3	3	3	3	3	3	4	-1	3	3	2
2028	male	38	high educated	Olaf Scholz (SPD)	3	3	4	3	3	3	4	3	3	4	4	3	4	2	4	4	4	4	4	4	4	3	3	3	7	-1	2	4	4
2029	male	31	medium educated	Armin Laschet (CDU)	1	3	1	1	1	1	1	5	1	1	1	1	1	3	5	1	1	1	1	1	1	1	1	1	1	-1	6	1	4
2030	female	33	high educated	Armin Laschet (CDU)	3	3	3	4	3	3	2	4	3	2	2	3	1	2	2	1	2	2	2	2	3	2	4	4	3	-1	3	4	4
2031	female	29	high educated	Olaf Scholz (SPD)	3	4	2	2	3	3	3	2	3	3	2	3	2	2	2	2	2	2	3	2	2	2	4	4	4	3	4	5	3
2032	female	34	high educated	Armin Laschet (CDU)	3	4	2	3	3	4	2	2	3	2	2	1	2	3	3	4	4	4	4	2	3	3	3	3	3	3	4	3	2
2034	male	44	high educated	Armin Laschet (CDU)	3	3	4	2	2	3	2	2	1	3	3	3	2	4	5	3	4	3	3	3	4	4	4	3	1	5	2	3	5
2036	male	38	medium educated	Olaf Scholz (SPD)	3	3	2	3	2	3	2	2	3	2	2	3	3	1	1	3	3	2	3	2	1	2	1	2	6	2	3	5	5
2037	female	32	high educated	Armin Laschet (CDU)	1	2	1	1	1	1	1	5	1	2	2	2	1	2	1	1	1	1	5	1	1	3	1	3	1	6	1	1	4
2038	male	24	high educated	Armin Laschet (CDU)	3	4	3	2	2	3	1	1	2	1	2	2	1	2	2	1	2	3	4	2	4	2	3	4	4	-1	5	2	NA
2039	female	21	high educated	Armin Laschet (CDU)	3	3	2	2	4	4	4	3	2	3	2	3	1	3	3	2	2	3	2	3	3	4	5	4	7	1	4	3	2
2041	male	27	high educated	Olaf Scholz (SPD)	4	3	3	3	4	3	3	4	3	3	2	2	3	3	3	2	3	2	3	3	2	2	3	3	6	2	4	5	4
2042	male	24	medium educated	Olaf Scholz (SPD)	1	1	2	1	2	2	4	2	3	1	1	2	2	3	3	1	1	2	2	2	1	2	1	1	2	7	1	1	4
2043	female	32	high educated	Armin Laschet (CDU)	4	4	3	4	4	4	4	3	3	3	3	3	3	3	3	3	3	4	5	3	3	2	4	4	7	6	2	2	3
2045	male	46	high educated	Armin Laschet (CDU)	2	3	3	3	3	3	3	4	3	4	3	3	4	3	4	4	4	4	4	3	1	1	3	3	1	5	2	4	5
2047	male	37	high educated	Olaf Scholz (SPD)	2	2	2	2	2	2	2	2	2	2	2	2	2	2	2	2	2	2	3	2	2	2	2	2	2	5	3	2	3
2048	female	40	medium educated	Olaf Scholz (SPD)	2	2	3	1	2	2	2	2	3	2	2	3	2	2	2	1	1	3	2	3	3	2	2	2	1	5	1	1	3
2049	female	42	medium educated	Armin Laschet (CDU)	5	3	4	4	4	4	3	2	3	4	3	5	2	2	3	2	4	3	3	3	4	4	5	5	1	-2	1	2	4
2054	female	19	high educated	Olaf Scholz (SPD)	3	3	3	3	2	3	2	3	2	2	3	3	3	2	2	2	2	2	3	2	3	3	2	3	4	-1	4	4	4
2057	female	39	medium educated	Olaf Scholz (SPD)	4	4	4	3	4	4	4	3	3	3	3	4	3	3	3	3	4	5	4	4	2	3	3	5	6	5	3	4	2
2058	male	42	medium educated	Armin Laschet (CDU)	3	4	5	4	3	4	3	2	3	3	2	4	2	2	3	2	2	3	3	3	4	3	4	4	7	3	3	4	4
2059	male	30	high educated	Armin Laschet (CDU)	4	3	3	3	4	4	4	4	3	3	2	3	3	3	5	1	3	2	2	4	3	3	2	5	1	5	1	3	4
2063	female	28	medium educated	Olaf Scholz (SPD)	3	3	3	3	3	2	2	3	3	2	2	3	3	3	3	3	4	4	4	3	3	3	2	3	8	2	1	4	3
2064	female	33	high educated	Armin Laschet (CDU)	3	2	2	3	3	4	3	4	3	2	2	2	3	3	4	2	2	4	3	4	3	1	1	1	1	5	1	1	2
2065	male	59	high educated	Olaf Scholz (SPD)	5	4	4	4	4	3	4	4	4	3	2	3	3	4	3	3	3	4	5	3	2	2	4	4	6	5	5	5	5
2066	female	25	high educated	Armin Laschet (CDU)	1	3	3	3	1	2	1	2	1	3	3	3	1	3	1	1	1	1	2	3	3	2	3	3	1	3	1	1	4
2067	male	35	high educated	Armin Laschet (CDU)	3	3	3	4	3	4	4	3	3	3	3	4	3	2	3	3	3	3	2	4	4	4	4	4	2	5	2	3	3
2068	male	50	high educated	Olaf Scholz (SPD)	4	4	4	3	3	2	3	3	3	3	2	2	2	3	3	1	1	3	3	3	4	3	3	4	3	3	5	2	2
2069	male	31	high educated	Armin Laschet (CDU)	1	1	1	1	1	2	2	1	1	1	2	1	1	1	1	1	1	1	1	1	4	4	2	1	1	2	3	5	4
2071	male	41	high educated	Olaf Scholz (SPD)	1	3	1	2	2	3	2	1	1	2	2	3	2	3	1	2	1	4	4	2	3	1	2	1	2	6	3	2	2
2073	female	46	high educated	Armin Laschet (CDU)	3	3	3	3	3	3	4	3	3	3	3	3	2	3	3	3	4	3	4	3	2	3	3	4	6	2	5	5	4
2080	male	37	high educated	Olaf Scholz (SPD)	2	3	2	2	3	3	2	1	2	3	3	2	1	3	2	1	2	2	3	2	3	2	2	2	1	5	3	4	3
2081	male	39	medium educated	Olaf Scholz (SPD)	4	4	3	5	4	3	3	3	4	4	3	3	3	3	3	2	4	4	3	4	4	3	4	4	11	6	5	4	2
2082	male	35	medium educated	Armin Laschet (CDU)	3	3	2	2	2	3	1	2	3	1	1	1	1	1	1	1	2	3	4	2	5	3	1	3	1	5	5	3	3
2084	male	25	high educated	Olaf Scholz (SPD)	2	3	4	4	1	3	2	3	3	2	3	2	1	3	2	2	1	4	3	2	2	1	2	3	3	5	3	5	5
2087	female	52	medium educated	Armin Laschet (CDU)	3	1	3	1	2	1	2	1	1	3	3	3	1	3	1	1	1	3	3	1	4	4	2	3	1	3	1	1	4
2088	male	56	high educated	Olaf Scholz (SPD)	2	4	2	2	2	2	2	2	3	2	2	2	1	2	2	1	2	4	3	1	1	2	1	2	1	5	1	3	5
2090	female	22	high educated	Armin Laschet (CDU)	3	2	4	2	2	3	2	2	4	3	3	2	3	2	4	4	5	4	4	5	3	4	2	4	7	1	5	4	2
2091	female	20	high educated	Olaf Scholz (SPD)	3	3	2	3	3	3	3	3	3	2	1	2	3	3	3	2	2	3	3	3	2	2	2	3	6	5	5	4	3
2092	female	47	medium educated	Armin Laschet (CDU)	3	4	4	3	4	4	5	3	4	1	1	1	4	1	2	2	2	2	2	3	5	1	5	5	6	1	5	4	4
2095	male	26	high educated	Olaf Scholz (SPD)	2	3	3	3	3	3	2	2	3	3	3	3	2	3	3	2	2	3	2	3	2	1	3	3	2	7	2	4	5
2099	male	53	medium educated	Armin Laschet (CDU)	3	3	2	3	3	3	4	3	3	3	2	3	2	3	3	2	3	3	3	3	4	3	3	3	2	4	2	4	5
2101	female	43	medium educated	Olaf Scholz (SPD)	2	2	2	2	3	2	2	1	2	2	2	3	1	2	2	1	1	3	2	1	4	4	3	3	1	5	1	1	3
2103	male	35	medium educated	Armin Laschet (CDU)	4	3	3	3	3	4	3	3	3	3	3	3	3	3	3	3	3	4	4	3	4	4	3	3	4	4	3	5	4
2106	female	30	high educated	Olaf Scholz (SPD)	4	4	3	3	4	4	4	4	4	2	2	4	4	2	4	4	4	4	4	4	2	3	4	3	10	2	2	6	3
2108	female	27	high educated	Armin Laschet (CDU)	5	4	4	4	4	5	3	4	3	4	4	3	3	3	3	4	4	4	4	3	3	3	2	4	10	-1	2	5	4
2110	male	46	medium educated	Armin Laschet (CDU)	2	2	2	2	2	1	1	3	2	3	1	1	1	1	1	2	2	2	3	2	3	2	2	3	6	7	2	4	5
2112	male	58	high educated	Olaf Scholz (SPD)	4	3	3	2	3	3	3	3	3	2	2	3	3	3	3	3	2	3	3	3	2	3	3	2	7	5	2	4	4
2115	female	31	high educated	Armin Laschet (CDU)	2	3	3	2	1	2	1	3	2	2	2	1	1	2	1	1	4	1	2	1	3	3	3	3	1	5	1	1	2
2116	male	28	medium educated	Olaf Scholz (SPD)	2	3	3	2	2	4	3	3	2	3	3	3	2	3	2	3	2	3	3	3	3	3	3	3	3	6	1	3	3
2117	female	27	high educated	Olaf Scholz (SPD)	2	1	2	2	3	3	2	3	1	3	1	1	3	2	3	2	2	1	2	4	2	1	1	1	2	3	5	3	-1
2118	female	43	medium educated	Armin Laschet (CDU)	2	2	2	2	2	2	2	2	2	3	2	3	1	3	2	1	3	3	3	2	3	2	1	2	2	5	2	4	3
2120	female	53	high educated	Armin Laschet (CDU)	2	1	1	1	1	1	1	4	1	1	2	1	1	2	2	3	2	1	2	1	3	3	3	1	1	5	2	5	3
2121	male	19	medium educated	Armin Laschet (CDU)	3	3	1	2	4	2	2	2	4	2	4	3	1	3	3	4	1	5	4	4	5	5	5	3	6	2	1	6	4
2122	female	37	high educated	Olaf Scholz (SPD)	5	3	3	3	3	5	3	5	5	5	4	3	5	5	5	3	5	5	3	5	4	3	3	5	7	3	3	3	3
2124	female	31	high educated	Olaf Scholz (SPD)	2	3	2	2	3	2	1	1	2	3	1	1	1	3	1	1	1	2	2	1	1	1	2	2	1	4	1	3	5
2127	male	36	high educated	Armin Laschet (CDU)	1	1	2	2	1	1	1	2	2	1	1	1	1	3	2	2	1	2	2	3	1	1	1	2	1	4	1	5	3
2130	male	42	high educated	Armin Laschet (CDU)	1	1	2	1	1	1	1	4	1	1	1	2	1	1	1	1	3	1	1	2	1	3	2	3	1	2	1	4	5
2131	female	35	high educated	Armin Laschet (CDU)	3	3	2	2	3	3	2	1	3	3	3	2	1	3	3	2	3	3	1	3	3	3	4	4	2	-1	4	5	3
2133	male	23	medium educated	Olaf Scholz (SPD)	4	4	5	4	4	3	5	3	4	4	5	4	3	3	3	5	4	3	5	4	5	3	4	4	7	3	3	3	3
2135	male	41	high educated	Olaf Scholz (SPD)	2	3	2	2	2	3	3	2	2	3	2	3	2	3	4	2	2	2	2	2	3	2	3	3	3	6	5	2	3
2138	female	26	medium educated	Armin Laschet (CDU)	2	2	1	2	3	4	3	3	3	2	1	2	2	2	3	1	2	4	1	3	2	1	2	1	6	2	4	5	5
2139	male	41	medium educated	Olaf Scholz (SPD)	4	2	3	4	4	4	4	3	3	2	3	3	2	2	2	2	3	4	4	3	1	1	3	4	6	5	3	4	4
2140	female	31	medium educated	Armin Laschet (CDU)	1	2	2	2	1	2	2	1	2	2	2	2	1	2	2	1	1	2	1	2	2	2	3	3	2	-1	3	3	2
2142	female	18	high educated	Olaf Scholz (SPD)	2	2	3	3	3	4	2	3	2	2	3	3	2	3	3	4	3	3	2	3	3	2	3	2	5	3	2	2	4
2146	female	42	high educated	Armin Laschet (CDU)	3	2	2	2	2	3	1	2	3	1	1	2	2	2	2	3	1	3	3	1	1	2	3	2	4	3	4	2	3
2147	female	41	medium educated	Armin Laschet (CDU)	3	3	3	3	4	3	3	3	3	3	3	2	4	3	2	3	2	4	4	3	2	2	3	3	4	1	3	3	3
2150	female	42	high educated	Armin Laschet (CDU)	2	2	1	1	1	1	1	4	1	2	1	1	1	2	3	1	3	1	2	1	3	2	1	1	1	3	2	1	3
2151	male	18	medium educated	Armin Laschet (CDU)	4	3	2	3	3	3	3	3	3	2	2	3	2	1	2	2	2	3	3	3	2	2	2	4	4	5	3	3	4
2154	female	30	high educated	Olaf Scholz (SPD)	3	2	2	2	2	3	4	2	2	2	1	1	2	1	1	2	1	2	2	2	1	3	2	3	4	4	3	3	3
2160	female	29	medium educated	Armin Laschet (CDU)	2	3	3	2	3	2	4	1	2	2	1	2	1	3	2	1	2	3	3	3	2	2	3	4	1	7	3	2	2
2161	female	37	high educated	Olaf Scholz (SPD)	3	3	2	2	4	2	4	1	1	3	3	4	2	2	1	3	2	4	2	1	4	4	2	3	2	-2	1	1	1
2162	female	39	high educated	Armin Laschet (CDU)	3	4	3	2	3	4	4	4	2	2	2	3	1	3	1	4	3	2	2	3	4	3	4	4	1	5	2	5	4
2165	male	32	high educated	Armin Laschet (CDU)	3	3	3	3	3	3	3	3	3	1	3	2	2	1	2	1	2	3	3	2	2	2	3	3	6	-1	4	4	2
2166	male	44	high educated	Olaf Scholz (SPD)	5	5	5	5	5	5	5	5	5	5	4	5	5	5	5	5	5	5	5	5	4	4	5	5	11	2	5	6	4
2167	male	57	medium educated	Armin Laschet (CDU)	4	5	4	4	5	4	4	4	4	3	3	3	4	3	3	3	2	5	4	4	3	4	4	4	10	1	5	2	4
2168	male	42	high educated	Olaf Scholz (SPD)	3	4	3	3	3	3	3	3	3	2	2	3	3	3	3	2	3	4	5	3	2	4	3	3	3	1	5	3	5
2171	male	52	high educated	Olaf Scholz (SPD)	2	3	3	3	3	2	3	2	3	2	1	1	1	3	1	1	2	2	3	1	1	1	3	2	1	1	5	1	4
2173	female	32	high educated	Olaf Scholz (SPD)	1	2	1	1	1	1	1	1	3	1	1	1	1	1	1	1	2	5	4	3	1	1	1	1	1	5	2	2	3
2174	female	41	high educated	Olaf Scholz (SPD)	2	2	1	2	2	3	2	2	1	1	1	1	2	2	2	1	2	2	1	1	3	1	3	2	2	6	3	4	3
2175	male	33	medium educated	Armin Laschet (CDU)	4	4	3	4	3	5	4	4	4	3	3	3	5	3	4	3	4	4	5	3	4	4	4	4	7	7	3	2	5
2177	male	35	medium educated	Olaf Scholz (SPD)	1	2	1	3	1	2	2	4	2	2	3	2	2	3	3	2	2	2	2	3	3	2	1	1	1	6	3	2	4
2178	male	44	high educated	Armin Laschet (CDU)	3	4	2	2	2	4	2	2	2	3	2	3	4	4	2	3	4	3	3	4	4	3	4	3	3	5	3	2	4
2180	female	57	medium educated	Armin Laschet (CDU)	4	3	3	4	3	3	3	2	3	3	3	4	2	3	3	3	3	3	4	3	5	3	3	4	3	-1	6	3	3
2183	female	32	medium educated	Armin Laschet (CDU)	2	4	3	4	4	5	4	3	4	2	2	3	2	3	3	2	3	4	4	2	2	4	4	4	5	-1	2	2	2
2186	male	37	high educated	Olaf Scholz (SPD)	1	1	1	1	2	1	3	1	1	1	1	1	1	1	1	2	1	2	2	1	1	2	2	1	2	2	2	3	3
2188	female	35	high educated	Armin Laschet (CDU)	3	2	3	3	3	3	3	3	3	3	3	4	2	3	3	2	4	2	4	3	2	3	2	3	1	5	3	3	1
2189	female	43	high educated	Armin Laschet (CDU)	3	3	2	2	4	4	2	3	3	2	2	3	3	2	3	2	3	3	3	3	3	2	3	3	6	1	6	4	3
2191	male	44	medium educated	Armin Laschet (CDU)	4	4	3	4	3	3	4	2	3	3	3	4	3	3	4	3	2	4	3	2	4	3	3	3	6	7	4	3	4
2193	female	35	high educated	Armin Laschet (CDU)	1	2	3	1	4	4	3	2	2	3	3	3	1	3	3	1	3	5	3	3	3	2	2	4	1	5	1	3	3
2194	female	32	high educated	Olaf Scholz (SPD)	1	3	2	2	1	2	1	3	1	2	1	1	3	1	2	2	1	2	3	1	2	1	2	3	2	3	4	1	4
2195	male	30	high educated	Olaf Scholz (SPD)	3	3	3	4	3	3	3	3	3	3	3	3	3	3	3	3	3	3	3	3	3	3	3	3	6	3	4	4	4
2196	male	47	high educated	Armin Laschet (CDU)	2	4	3	4	4	4	4	2	3	3	2	4	1	4	2	2	3	3	4	3	4	2	2	4	2	5	3	3	4
2198	female	55	high educated	Olaf Scholz (SPD)	3	3	1	3	4	4	3	3	2	3	1	2	2	3	2	1	2	3	3	3	3	3	4	3	3	1	4	3	3
2208	male	43	medium educated	Armin Laschet (CDU)	4	4	3	4	4	4	3	3	3	2	1	1	1	3	1	1	1	2	1	1	5	4	5	4	1	6	2	2	4
2217	female	33	medium educated	Armin Laschet (CDU)	1	3	3	5	3	1	1	1	1	5	5	5	1	4	1	1	1	5	5	5	1	5	5	5	1	6	1	1	NA
2222	male	37	high educated	Olaf Scholz (SPD)	5	5	5	5	5	5	5	5	5	5	3	5	5	5	5	5	5	5	1	5	5	4	5	5	9	1	6	6	5
2225	male	42	high educated	Olaf Scholz (SPD)	2	1	1	1	1	1	1	1	1	1	1	1	1	1	5	1	1	3	2	1	3	2	2	1	1	6	6	1	5
2227	female	42	medium educated	Armin Laschet (CDU)	1	1	1	1	1	4	1	3	3	1	1	1	3	1	1	1	1	4	1	4	1	1	1	1	1	2	1	5	2
2229	male	36	high educated	Armin Laschet (CDU)	4	4	3	4	3	4	4	4	3	2	3	3	3	2	3	3	3	2	3	3	3	2	2	4	5	7	3	2	3
2230	female	31	high educated	Armin Laschet (CDU)	2	3	3	2	3	3	3	3	2	3	3	3	3	3	3	2	2	3	3	2	3	3	3	3	2	4	1	2	2
2233	female	54	medium educated	Armin Laschet (CDU)	1	4	2	1	3	2	1	5	3	3	3	3	1	3	1	1	1	4	4	2	1	2	2	3	1	5	2	2	3
2234	female	33	high educated	Olaf Scholz (SPD)	3	3	3	3	3	3	3	3	3	3	2	3	2	3	2	3	2	4	4	2	2	2	3	2	6	5	4	2	4
2244	male	41	medium educated	Armin Laschet (CDU)	2	2	3	3	3	3	3	3	3	2	2	3	2	2	2	2	4	4	4	3	2	2	3	2	3	7	3	1	4
2250	male	55	medium educated	Armin Laschet (CDU)	3	4	4	4	4	4	5	4	4	3	3	4	4	3	4	5	3	4	5	4	4	4	4	3	9	1	5	4	4
2251	female	35	medium educated	Olaf Scholz (SPD)	2	2	3	2	2	3	2	2	2	3	1	2	2	2	3	2	1	3	1	2	3	1	1	3	1	-1	3	3	4
2253	female	30	high educated	Armin Laschet (CDU)	2	3	3	2	3	3	2	2	2	3	2	2	2	2	1	4	4	2	2	3	3	3	3	4	1	4	1	3	3
2254	female	40	medium educated	Armin Laschet (CDU)	4	4	5	4	4	4	3	4	3	3	2	3	2	3	4	5	4	3	4	2	1	4	2	3	4	5	3	4	4
2261	male	38	medium educated	Olaf Scholz (SPD)	3	1	1	1	1	1	1	1	1	1	1	1	1	1	1	1	1	3	3	1	1	1	1	2	1	6	1	1	1
2267	male	35	high educated	Olaf Scholz (SPD)	1	2	2	2	1	2	1	1	1	2	2	1	2	2	2	1	1	1	1	1	1	1	2	2	1	7	1	1	3
2281	female	53	medium educated	Olaf Scholz (SPD)	2	3	2	3	3	4	3	3	3	1	1	2	3	2	3	2	3	4	4	3	2	1	2	2	8	-1	4	3	3
2282	female	31	high educated	Olaf Scholz (SPD)	4	4	3	2	3	3	2	2	2	3	3	3	2	2	2	3	3	3	4	3	2	2	2	3	3	3	4	3	2
2283	male	36	high educated	Armin Laschet (CDU)	2	3	3	2	2	2	2	4	2	3	2	2	1	3	4	1	2	2	3	4	2	4	3	3	3	5	4	5	4
2292	male	58	high educated	Armin Laschet (CDU)	3	4	4	4	4	3	3	2	3	4	4	4	3	3	3	2	4	3	4	3	4	4	4	4	5	2	4	5	4
2295	female	44	high educated	Armin Laschet (CDU)	2	2	2	2	1	1	1	1	1	2	2	3	1	2	3	1	2	4	3	1	1	2	2	1	4	2	5	6	1
2296	male	41	high educated	Olaf Scholz (SPD)	3	4	4	4	4	4	4	4	3	2	2	2	4	2	2	4	4	4	4	3	3	2	5	2	11	2	4	6	4
2298	male	37	high educated	Olaf Scholz (SPD)	1	1	1	1	1	1	1	1	1	1	1	1	1	1	1	1	1	1	1	1	3	1	1	2	1	3	1	1	3
2302	female	44	high educated	Armin Laschet (CDU)	4	3	3	3	3	3	3	4	3	2	2	3	4	3	4	4	4	3	1	3	3	3	3	4	6	-1	3	2	3
2303	male	52	high educated	Armin Laschet (CDU)	1	1	1	1	1	1	1	5	1	1	1	1	1	1	1	1	4	1	1	1	3	5	1	1	1	-2	1	1	2
2307	female	41	medium educated	Armin Laschet (CDU)	1	1	1	1	1	1	1	1	1	1	1	1	1	1	1	1	1	1	1	1	1	1	1	2	11	6	1	1	5
2309	male	35	high educated	Olaf Scholz (SPD)	3	3	3	3	3	2	2	3	2	4	2	3	2	3	3	4	1	4	3	3	3	3	4	4	4	3	2	4	3
2311	male	41	high educated	Olaf Scholz (SPD)	1	1	1	1	1	1	1	2	1	1	1	2	1	1	1	1	2	1	1	1	1	1	1	1	1	4	1	1	4
2314	male	41	medium educated	Olaf Scholz (SPD)	1	1	2	1	5	1	3	1	1	1	1	1	1	1	1	1	1	1	1	5	3	1	1	2	1	7	1	1	3
2317	female	31	high educated	Armin Laschet (CDU)	1	1	2	1	1	1	1	2	1	1	1	1	1	1	1	1	1	1	1	1	1	1	2	1	1	4	1	5	5
2318	male	54	high educated	Olaf Scholz (SPD)	4	3	3	4	4	3	2	3	3	3	3	4	3	2	2	3	3	3	4	3	2	2	3	4	7	5	4	3	3
2319	female	52	medium educated	Armin Laschet (CDU)	4	3	3	3	4	3	3	4	4	3	2	2	3	2	2	1	2	5	2	3	2	2	5	4	6	2	3	6	2
2320	male	57	high educated	Armin Laschet (CDU)	3	4	3	3	4	4	3	3	4	2	3	3	3	3	3	3	2	3	4	3	2	2	3	3	7	5	3	3	3
2321	male	43	medium educated	Olaf Scholz (SPD)	3	3	3	3	3	3	3	3	3	3	3	3	4	3	3	3	5	3	3	3	3	3	3	3	6	6	3	2	5
2322	female	40	high educated	Armin Laschet (CDU)	3	3	2	2	2	2	2	1	2	2	3	3	1	2	1	2	1	3	2	2	2	2	1	2	4	-1	1	2	3
2324	male	44	medium educated	Armin Laschet (CDU)	5	5	5	4	5	5	5	5	5	5	4	5	5	5	5	5	5	5	5	5	5	5	5	5	9	3	2	1	5
2326	female	36	high educated	Olaf Scholz (SPD)	2	2	2	2	2	2	1	3	1	1	1	1	1	2	1	1	3	3	2	1	4	1	2	3	2	-1	5	3	3
2327	male	55	medium educated	Armin Laschet (CDU)	1	1	1	1	2	1	1	1	1	2	1	1	1	2	1	1	1	2	2	1	3	1	2	1	1	6	1	1	5
2328	female	44	high educated	Olaf Scholz (SPD)	1	1	1	1	1	2	1	3	1	2	1	1	2	2	2	1	2	3	1	3	2	1	1	1	1	3	4	1	3
2329	male	52	medium educated	Armin Laschet (CDU)	1	1	1	1	5	1	1	1	1	1	1	1	1	1	1	1	1	1	1	1	1	1	1	1	1	6	1	1	5
2333	male	52	medium educated	Armin Laschet (CDU)	3	3	3	3	4	2	3	3	3	2	1	2	2	3	3	3	3	4	4	4	3	2	2	3	1	5	2	1	4
2334	female	41	medium educated	Olaf Scholz (SPD)	3	3	2	3	3	4	2	3	3	3	2	3	4	3	2	2	4	4	3	3	3	2	3	4	2	6	1	3	3
2338	male	59	high educated	Olaf Scholz (SPD)	3	3	3	3	3	3	3	3	3	2	2	2	2	3	2	2	3	3	3	3	2	2	3	3	1	6	4	2	4
2339	male	30	high educated	Armin Laschet (CDU)	3	3	3	3	2	2	2	4	3	2	2	2	3	3	2	2	3	3	3	2	2	2	3	3	4	6	4	3	4
2340	female	37	medium educated	Olaf Scholz (SPD)	1	1	3	2	1	2	3	1	1	1	1	1	1	1	1	4	1	1	1	3	2	1	1	1	1	3	2	2	4
2341	male	53	medium educated	Olaf Scholz (SPD)	1	1	1	1	2	1	1	1	1	1	1	2	1	1	2	1	1	1	1	2	2	1	2	1	1	6	3	1	5
2342	male	52	high educated	Armin Laschet (CDU)	3	3	2	3	3	2	1	4	2	2	2	3	3	3	3	2	4	3	4	3	3	3	3	3	2	2	2	5	3
2343	male	43	high educated	Olaf Scholz (SPD)	2	2	1	2	2	1	2	2	3	2	1	1	1	1	2	1	1	3	1	2	5	3	3	2	1	6	1	1	3
2344	male	59	medium educated	Armin Laschet (CDU)	1	2	2	1	1	4	4	1	1	2	1	1	1	3	2	2	1	2	2	3	5	2	2	3	1	1	5	5	4
2347	female	59	medium educated	Armin Laschet (CDU)	3	4	3	3	3	4	3	3	2	3	3	3	3	3	3	1	2	4	3	3	2	3	4	3	6	5	2	3	4
2348	male	41	medium educated	Olaf Scholz (SPD)	4	4	3	3	3	3	3	2	3	2	2	2	2	3	2	2	2	3	3	2	2	2	3	3	3	1	4	3	3
2349	female	32	high educated	Armin Laschet (CDU)	4	4	3	3	3	3	4	4	3	3	3	1	2	3	3	2	3	4	5	3	4	3	4	3	1	2	1	5	4
2350	male	32	medium educated	Olaf Scholz (SPD)	2	2	2	2	3	3	2	1	2	3	2	2	1	3	2	2	2	2	2	2	2	2	2	3	2	6	1	1	2
2351	female	54	high educated	Olaf Scholz (SPD)	5	5	3	5	4	4	5	5	4	2	3	3	5	2	3	4	5	5	5	3	3	2	3	4	11	2	1	5	4
2355	female	42	medium educated	Olaf Scholz (SPD)	2	2	2	3	2	3	1	3	2	2	2	3	3	4	2	2	2	4	3	2	1	3	3	2	6	1	5	3	3
2356	male	54	medium educated	Armin Laschet (CDU)	1	1	1	1	1	2	1	3	1	2	1	2	1	2	1	1	1	2	1	4	2	1	1	1	1	4	1	1	3
2358	male	39	high educated	Armin Laschet (CDU)	3	4	3	3	4	3	4	4	4	1	4	3	4	4	3	3	3	4	3	3	3	3	4	3	9	1	6	6	4
2360	female	59	medium educated	Olaf Scholz (SPD)	4	4	4	4	4	4	4	3	3	4	3	3	4	4	4	4	4	4	4	3	3	3	4	3	8	2	4	4	2
2363	female	46	medium educated	Armin Laschet (CDU)	2	3	4	3	2	3	1	5	4	4	3	3	3	3	4	4	4	3	3	2	4	3	3	3	2	7	1	2	4
2364	male	57	high educated	Olaf Scholz (SPD)	4	3	4	4	4	4	4	4	3	3	3	3	4	4	3	3	4	4	4	4	3	3	3	3	9	5	1	4	4
2365	male	54	medium educated	Armin Laschet (CDU)	3	2	2	3	2	3	1	2	4	2	2	3	1	4	1	1	1	3	2	2	3	3	4	4	1	5	4	3	3
2366	female	55	medium educated	Olaf Scholz (SPD)	4	4	4	3	4	4	4	4	3	3	2	3	3	2	3	2	3	4	4	4	3	4	4	4	3	5	2	3	3
2371	female	59	medium educated	Armin Laschet (CDU)	4	5	4	5	4	5	4	4	4	5	3	4	4	4	4	3	4	4	4	5	4	4	5	5	8	1	6	1	3
2372	female	57	medium educated	Olaf Scholz (SPD)	2	3	2	2	2	3	3	2	2	2	1	1	1	2	1	1	1	3	3	1	1	1	3	2	6	4	1	3	4
2373	female	30	medium educated	Armin Laschet (CDU)	3	4	4	3	3	3	4	3	4	1	2	4	3	2	5	3	4	3	4	4	2	2	3	4	8	5	2	3	4
2374	male	46	medium educated	Olaf Scholz (SPD)	2	3	2	2	2	4	2	3	2	2	2	2	3	2	2	2	3	3	3	3	2	2	2	2	1	5	2	3	5
2375	male	43	high educated	Armin Laschet (CDU)	3	3	3	3	3	3	3	3	3	4	3	3	3	4	3	3	3	4	3	3	3	3	3	3	4	5	2	3	4
2376	female	50	medium educated	Olaf Scholz (SPD)	4	3	4	4	3	5	5	3	3	2	2	2	2	2	3	2	4	4	5	3	2	1	4	4	9	6	3	3	3
2378	female	52	medium educated	Olaf Scholz (SPD)	3	3	2	2	3	3	3	4	3	3	3	2	2	3	2	1	2	2	2	2	2	3	3	3	4	-1	2	2	3
2380	male	36	medium educated	Armin Laschet (CDU)	1	2	1	1	1	1	1	1	1	1	1	1	1	1	1	2	1	1	2	1	3	3	1	1	1	4	1	1	3
2381	male	33	medium educated	Armin Laschet (CDU)	3	3	2	3	2	3	3	3	3	3	2	2	3	3	3	2	2	3	3	3	2	3	2	3	5	4	2	4	4
2384	female	37	medium educated	Armin Laschet (CDU)	3	3	3	3	3	3	3	4	3	3	3	2	3	3	3	2	3	3	2	3	3	3	3	3	6	-1	3	3	2
2387	female	34	medium educated	Armin Laschet (CDU)	3	3	3	3	4	4	3	3	3	2	2	2	3	3	3	3	3	3	3	3	3	3	3	3	4	-2	2	1	1
2388	male	31	medium educated	Olaf Scholz (SPD)	2	3	2	3	3	4	3	2	3	3	2	3	1	3	2	1	2	3	2	3	1	2	3	3	4	3	1	1	2
2389	male	40	medium educated	Olaf Scholz (SPD)	1	3	3	1	3	4	2	3	3	1	1	1	1	3	3	1	1	2	1	3	3	2	2	3	1	3	5	1	2
2390	female	30	high educated	Armin Laschet (CDU)	1	3	1	1	4	3	4	1	1	1	3	2	1	4	5	1	4	3	4	2	2	1	2	3	1	3	1	1	4
2391	male	55	medium educated	Armin Laschet (CDU)	1	1	2	2	1	1	1	1	1	2	2	3	2	3	2	2	2	3	2	1	2	2	2	1	1	2	3	5	5
2392	female	35	medium educated	Olaf Scholz (SPD)	2	2	2	2	2	2	2	2	2	2	2	2	2	2	2	2	2	2	2	2	3	2	2	2	1	6	1	1	2
2394	female	41	medium educated	Armin Laschet (CDU)	2	2	2	2	3	3	1	3	2	2	2	2	3	3	3	1	3	3	1	2	2	3	2	2	4	6	3	2	4
2395	male	44	medium educated	Olaf Scholz (SPD)	1	2	3	1	2	2	2	1	1	1	2	3	3	3	2	1	1	1	1	1	1	1	4	2	1	6	1	1	5
2398	female	44	medium educated	Olaf Scholz (SPD)	2	2	3	2	2	3	1	2	1	2	2	2	2	3	3	2	3	3	3	3	1	1	1	2	1	-1	4	3	4
2400	female	59	high educated	Olaf Scholz (SPD)	1	2	2	1	3	5	2	1	1	1	2	1	1	1	1	1	2	1	1	4	2	2	3	1	3	6	1	1	3
2402	female	31	medium educated	Olaf Scholz (SPD)	2	3	2	3	2	3	4	2	2	2	2	4	2	3	2	3	3	2	3	3	4	3	3	4	4	4	5	3	3
2405	female	40	high educated	Armin Laschet (CDU)	1	1	1	1	1	1	3	1	1	1	3	1	1	2	3	1	1	1	1	2	3	1	3	3	1	-1	1	1	3
2407	female	39	medium educated	Armin Laschet (CDU)	3	3	2	3	2	3	2	2	3	3	2	3	3	3	2	2	3	3	2	2	2	3	2	3	5	1	4	2	3
2409	female	55	medium educated	Olaf Scholz (SPD)	3	3	2	3	3	4	3	3	3	3	2	2	3	2	3	2	4	3	4	3	4	3	3	3	4	7	3	2	3
2410	female	52	medium educated	Olaf Scholz (SPD)	4	3	4	4	4	4	4	4	4	4	3	3	4	5	4	4	4	5	4	4	3	3	4	4	9	-1	1	4	3
2412	female	51	medium educated	Armin Laschet (CDU)	1	2	4	4	1	1	2	1	1	1	3	1	1	1	1	1	4	3	1	1	1	1	4	4	1	6	1	2	2
2413	male	46	medium educated	Olaf Scholz (SPD)	1	1	1	1	1	1	1	1	1	1	1	1	1	1	1	1	1	1	1	1	1	1	1	3	1	1	6	1	5
2417	female	32	high educated	Olaf Scholz (SPD)	3	2	1	2	2	3	2	4	2	2	4	3	1	2	2	1	3	3	3	2	2	3	3	4	4	4	1	3	5
2419	male	34	high educated	Armin Laschet (CDU)	3	1	1	3	2	3	1	1	2	2	1	1	1	3	1	1	1	2	1	3	4	3	3	3	1	2	4	5	4
2420	male	44	high educated	Armin Laschet (CDU)	5	4	4	5	5	4	4	5	4	3	3	4	4	3	3	4	4	5	5	4	3	4	4	5	9	2	4	5	4
2421	male	45	medium educated	Olaf Scholz (SPD)	1	2	1	1	2	2	2	2	1	2	1	2	1	1	1	3	3	1	1	1	2	1	3	2	1	-1	1	1	4
2425	female	35	medium educated	Armin Laschet (CDU)	3	3	3	3	3	3	4	3	2	2	2	3	1	2	3	1	1	2	3	3	3	3	3	4	6	1	4	3	3
2426	female	38	high educated	Olaf Scholz (SPD)	1	3	2	3	4	2	2	1	2	2	3	3	3	2	4	1	2	1	2	2	3	3	3	3	3	-1	4	2	3
2427	female	34	medium educated	Armin Laschet (CDU)	3	3	3	2	2	3	3	3	3	2	2	3	2	3	3	1	3	3	2	3	3	3	4	4	3	1	4	3	3
2428	female	30	medium educated	Olaf Scholz (SPD)	3	3	3	3	3	4	3	3	2	3	1	2	1	2	3	1	2	3	3	3	2	2	3	3	1	4	1	2	3
2430	female	38	medium educated	Olaf Scholz (SPD)	3	3	3	3	3	3	4	3	3	3	2	2	3	2	2	2	3	3	3	3	3	3	3	3	6	3	3	3	2
2434	female	34	medium educated	Armin Laschet (CDU)	3	2	2	2	1	2	1	2	2	3	3	1	3	4	3	3	1	4	5	4	3	4	2	2	6	6	4	2	4
2437	female	31	high educated	Armin Laschet (CDU)	3	3	3	3	3	4	4	4	3	3	3	3	3	3	3	2	4	3	3	3	3	3	3	3	7	5	4	3	4
2438	female	35	medium educated	Olaf Scholz (SPD)	2	3	4	3	3	2	3	2	2	2	2	1	1	1	1	3	4	3	3	2	2	2	3	3	3	2	5	5	3
2439	male	39	medium educated	Armin Laschet (CDU)	1	2	1	1	1	2	1	3	1	1	1	1	1	1	1	2	3	1	1	1	1	1	1	1	1	4	1	1	5
2440	male	35	medium educated	Armin Laschet (CDU)	2	3	3	3	3	3	3	4	4	3	2	2	4	3	3	2	2	2	2	3	3	2	2	3	1	3	3	1	4
2444	female	58	medium educated	Armin Laschet (CDU)	5	5	5	5	5	3	3	4	3	3	5	5	5	5	5	3	3	4	3	4	5	1	3	3	8	-1	3	5	3
2445	female	40	medium educated	Olaf Scholz (SPD)	2	3	3	3	2	4	4	3	3	3	4	3	2	3	1	1	2	3	2	2	3	3	4	3	1	6	1	1	3
2446	male	53	medium educated	Armin Laschet (CDU)	3	2	3	2	2	3	3	1	3	2	2	2	1	1	3	2	1	2	2	1	3	4	2	2	2	5	2	3	3
2448	female	43	medium educated	Olaf Scholz (SPD)	3	3	3	3	3	3	3	3	3	3	3	1	3	3	1	1	3	3	4	3	3	3	3	3	5	2	2	2	3
2451	male	55	high educated	Armin Laschet (CDU)	3	3	3	3	3	3	3	3	3	3	3	3	1	3	1	1	3	3	3	3	3	4	3	3	1	6	1	1	5
2453	male	42	medium educated	Armin Laschet (CDU)	2	3	2	2	2	4	2	4	4	1	3	2	4	3	2	1	1	5	4	2	1	2	3	1	3	5	5	1	4
2454	female	53	medium educated	Olaf Scholz (SPD)	3	4	5	4	4	5	4	3	4	4	1	2	2	1	2	2	3	4	3	4	3	5	5	4	6	-1	3	3	1
2457	female	39	medium educated	Olaf Scholz (SPD)	4	4	3	4	4	4	3	3	3	4	3	4	4	4	4	2	3	4	4	4	3	3	4	4	8	3	4	4	4
2458	female	43	medium educated	Armin Laschet (CDU)	4	3	3	3	4	4	4	3	3	3	3	3	2	3	3	4	3	4	4	3	4	3	4	4	1	2	1	6	4
2459	female	59	medium educated	Armin Laschet (CDU)	2	1	1	2	1	2	2	2	2	1	3	1	1	2	2	3	3	3	2	2	2	1	3	3	3	7	1	1	3
2460	female	55	medium educated	Olaf Scholz (SPD)	3	5	5	2	1	1	1	1	1	3	3	1	1	1	1	1	2	5	1	2	3	1	2	3	1	1	5	4	4
2467	male	56	high educated	Olaf Scholz (SPD)	1	4	1	1	1	5	1	1	1	1	1	1	1	1	3	1	1	2	1	5	1	1	1	1	1	-2	1	1	5
2474	male	38	high educated	Olaf Scholz (SPD)	2	1	2	2	2	2	2	1	2	2	2	2	2	1	2	2	2	2	2	2	3	1	3	2	1	4	2	3	4
2475	male	37	high educated	Armin Laschet (CDU)	3	3	3	3	4	3	3	3	4	2	2	3	2	4	2	2	2	3	3	4	4	2	4	4	7	1	5	3	3
2479	female	38	high educated	Olaf Scholz (SPD)	2	3	1	2	1	2	2	4	1	1	1	1	1	1	2	3	4	1	1	2	1	2	2	1	1	-1	4	2	4
2481	female	39	high educated	Armin Laschet (CDU)	3	3	2	2	3	3	2	3	2	3	2	3	3	2	2	3	4	3	3	3	2	2	2	3	3	-2	4	3	3
2483	male	43	medium educated	Olaf Scholz (SPD)	3	3	3	3	3	3	3	3	3	2	2	2	2	2	3	2	3	4	3	3	3	2	3	3	7	1	4	3	4
2486	male	33	high educated	Armin Laschet (CDU)	4	4	3	4	3	4	3	4	4	4	3	3	4	4	3	2	3	4	5	4	3	3	4	4	8	1	5	3	4
2487	female	38	high educated	Armin Laschet (CDU)	3	1	1	1	1	2	2	1	1	1	1	2	2	1	1	1	3	3	4	1	1	1	3	2	1	-1	1	4	2
2488	male	59	medium educated	Olaf Scholz (SPD)	2	3	3	2	3	3	2	3	3	2	2	2	2	2	2	2	2	3	2	2	2	2	2	2	4	-1	4	3	3
2489	male	30	medium educated	Olaf Scholz (SPD)	1	3	1	1	1	2	1	3	2	2	2	2	1	2	1	2	2	1	2	2	3	3	3	1	1	5	4	2	4
2491	male	48	medium educated	Armin Laschet (CDU)	1	1	1	2	1	3	2	1	1	1	1	1	1	1	1	1	1	1	1	1	3	1	3	2	1	4	2	1	4
2492	male	44	high educated	Olaf Scholz (SPD)	1	1	1	1	1	1	1	1	1	1	1	1	1	1	1	5	1	2	1	1	1	1	1	1	1	6	4	1	5
2496	female	37	medium educated	Olaf Scholz (SPD)	1	3	3	3	3	3	3	1	2	1	1	2	1	2	2	2	1	3	3	1	1	2	3	3	1	-1	5	1	4
2497	male	53	medium educated	Armin Laschet (CDU)	2	3	2	2	3	3	3	3	2	2	1	2	2	2	2	1	2	3	3	2	3	3	2	3	3	4	2	3	4
2498	male	31	medium educated	Armin Laschet (CDU)	2	4	3	4	4	1	3	1	2	2	3	3	2	1	1	1	1	4	5	2	4	1	1	1	1	3	1	4	2
2502	female	34	medium educated	Armin Laschet (CDU)	3	2	3	3	3	4	3	3	3	3	3	1	3	2	2	4	3	3	2	2	3	1	3	3	5	-1	4	4	3
2504	male	31	medium educated	Olaf Scholz (SPD)	3	3	3	2	4	3	3	3	2	2	2	3	3	3	2	2	1	2	2	2	2	3	3	3	3	-1	3	2	2
2505	male	39	medium educated	Armin Laschet (CDU)	1	3	3	2	3	2	3	3	2	2	2	3	2	3	2	3	1	2	3	2	2	3	3	2	4	6	3	1	3
2506	male	49	medium educated	Armin Laschet (CDU)	2	1	2	2	1	2	3	1	2	1	1	1	1	2	1	1	1	2	3	4	3	1	2	2	1	6	2	1	4
2508	female	44	medium educated	Olaf Scholz (SPD)	4	4	4	3	5	4	5	4	4	4	4	4	4	4	3	4	5	5	4	4	4	4	5	4	7	2	5	4	3
2509	female	33	medium educated	Armin Laschet (CDU)	4	5	4	4	4	3	4	3	3	4	4	5	3	3	3	5	4	5	5	3	4	4	5	4	2	5	1	6	3
2515	male	30	high educated	Olaf Scholz (SPD)	2	2	2	3	3	2	1	2	2	1	1	1	1	2	1	2	2	2	3	1	3	2	2	2	3	3	1	1	3
2517	male	31	high educated	Olaf Scholz (SPD)	4	4	4	3	3	4	3	4	4	2	1	2	3	2	2	3	3	4	4	3	3	2	3	3	8	1	5	4	3
2518	male	34	high educated	Armin Laschet (CDU)	4	3	3	3	4	4	4	2	4	3	4	4	4	4	3	2	3	5	4	4	3	2	4	4	8	1	4	2	4
2520	female	37	medium educated	Armin Laschet (CDU)	4	4	4	4	4	3	4	4	3	2	2	2	4	2	2	3	3	4	5	3	2	2	3	3	9	4	3	4	4
2521	female	57	medium educated	Olaf Scholz (SPD)	1	1	4	1	1	1	1	1	1	2	1	1	1	3	1	1	1	1	1	3	4	1	1	1	1	7	1	1	4
2522	female	54	medium educated	Armin Laschet (CDU)	1	1	1	1	1	1	1	1	1	1	1	1	1	1	1	3	1	1	1	1	1	1	1	1	9	5	5	4	4
2524	female	59	medium educated	Olaf Scholz (SPD)	4	3	3	4	4	4	3	3	3	2	2	2	4	2	2	3	4	3	4	2	4	4	4	2	8	2	2	5	2
2525	female	33	high educated	Olaf Scholz (SPD)	3	3	2	3	3	3	3	3	2	2	2	2	2	2	2	1	3	3	2	2	2	2	3	3	1	7	1	1	3
2529	male	37	medium educated	Olaf Scholz (SPD)	4	4	3	3	4	3	3	4	3	4	2	3	2	3	3	3	4	4	3	4	3	4	3	4	5	4	3	3	4
2530	female	55	medium educated	Armin Laschet (CDU)	4	4	3	2	2	4	3	3	3	3	2	3	4	3	3	2	3	4	4	4	3	4	3	4	4	5	2	2	3
2531	female	31	medium educated	Olaf Scholz (SPD)	1	2	1	5	4	4	3	1	2	5	2	3	1	1	5	5	3	4	1	1	2	2	5	3	5	7	1	1	2
2532	male	46	medium educated	Olaf Scholz (SPD)	3	3	2	3	2	4	2	4	3	4	3	2	4	3	3	2	3	4	3	4	3	3	3	2	6	4	2	3	5
2533	female	57	medium educated	Armin Laschet (CDU)	2	2	2	2	4	3	4	4	2	2	2	2	1	3	4	1	3	2	1	3	3	2	2	2	4	1	5	1	3
2535	female	32	medium educated	Armin Laschet (CDU)	3	4	4	2	4	5	4	3	2	2	1	3	1	3	3	1	1	3	2	1	1	4	4	5	1	3	1	1	3
2537	male	59	medium educated	Armin Laschet (CDU)	2	2	2	2	2	2	2	3	2	2	2	2	2	3	2	2	2	2	2	2	2	2	2	3	1	1	6	4	4
2542	male	38	medium educated	Olaf Scholz (SPD)	3	4	3	3	3	4	4	4	4	3	3	4	3	3	4	4	2	3	4	4	3	4	3	2	5	-2	3	1	4
2543	female	52	medium educated	Armin Laschet (CDU)	3	2	2	4	2	3	2	2	2	1	2	2	2	1	2	1	2	2	2	2	2	3	2	3	1	-2	1	1	3
2545	male	47	high educated	Olaf Scholz (SPD)	4	4	3	3	4	3	4	3	3	3	2	3	1	3	3	2	3	3	4	4	2	3	3	4	1	6	4	1	3
2547	female	45	high educated	Olaf Scholz (SPD)	1	1	1	1	1	1	1	5	1	1	2	3	1	1	5	1	1	1	1	1	3	1	1	1	1	6	3	1	5
2548	male	53	medium educated	Armin Laschet (CDU)	1	1	1	1	1	1	1	1	1	1	1	1	1	1	1	1	1	1	1	1	3	2	1	1	1	1	5	1	5
2551	female	36	medium educated	Armin Laschet (CDU)	3	2	3	3	3	2	2	3	3	3	3	3	2	2	2	2	4	3	4	4	2	4	3	4	5	6	1	2	3
2552	female	56	medium educated	Armin Laschet (CDU)	2	2	2	2	2	3	3	3	2	2	2	2	2	2	2	2	2	3	2	2	3	3	2	2	2	-2	5	5	3
2555	male	40	medium educated	Armin Laschet (CDU)	1	3	1	1	1	3	1	1	1	1	1	1	1	1	3	1	1	1	1	1	1	1	1	1	1	-2	1	1	2
2556	female	41	medium educated	Olaf Scholz (SPD)	2	3	3	2	3	3	2	3	2	2	2	1	1	3	1	1	3	3	3	3	3	3	3	3	2	3	1	1	3
2560	male	39	high educated	Armin Laschet (CDU)	2	3	2	2	1	2	2	2	1	1	1	2	1	3	3	1	1	2	4	1	4	3	3	3	2	5	1	3	4
2561	female	50	medium educated	Armin Laschet (CDU)	2	2	2	4	4	4	3	2	2	3	3	2	1	3	1	3	2	3	3	3	4	2	3	2	1	2	1	3	3
2562	male	51	medium educated	Armin Laschet (CDU)	1	3	1	1	1	1	1	1	1	1	1	1	1	3	1	1	1	1	1	3	1	1	1	2	1	5	1	4	5
2565	male	44	medium educated	Armin Laschet (CDU)	1	3	1	3	3	2	3	1	1	1	1	2	1	2	1	1	1	1	1	4	3	3	2	2	1	5	1	4	4
2566	female	41	medium educated	Olaf Scholz (SPD)	1	3	1	3	1	3	1	1	1	2	2	1	1	3	1	1	1	1	4	3	3	3	2	4	1	5	6	1	3
2569	male	54	high educated	Armin Laschet (CDU)	4	4	4	4	4	4	3	4	3	3	2	3	2	4	3	3	3	4	5	3	2	1	3	4	7	3	4	2	3
2570	female	56	medium educated	Olaf Scholz (SPD)	5	5	5	5	5	5	5	4	4	4	4	4	5	5	4	4	5	5	5	5	3	5	5	4	8	1	6	4	5
2573	male	53	medium educated	Olaf Scholz (SPD)	3	2	2	2	2	2	2	2	2	2	3	3	2	2	3	3	3	3	3	2	3	3	3	2	3	4	1	1	4
2574	female	42	medium educated	Armin Laschet (CDU)	4	5	4	3	4	5	5	5	3	5	5	4	4	4	5	5	4	5	5	4	2	3	4	4	11	1	6	4	3
2575	female	56	high educated	Olaf Scholz (SPD)	3	3	3	2	3	3	3	3	2	2	2	3	2	3	2	3	2	3	4	2	3	4	3	2	2	2	3	5	4
2577	female	55	medium educated	Armin Laschet (CDU)	4	4	3	4	4	5	5	3	3	2	1	4	5	2	4	5	5	5	5	5	5	4	4	4	8	-1	5	5	2
2579	male	45	high educated	Olaf Scholz (SPD)	3	3	3	3	4	3	4	4	3	4	4	4	4	4	4	4	4	3	4	3	3	4	3	4	8	2	5	5	4
2580	male	59	medium educated	Armin Laschet (CDU)	1	2	1	1	1	3	3	1	1	1	1	1	1	1	2	1	1	1	1	3	1	1	1	1	1	4	1	3	4
2581	male	41	medium educated	Olaf Scholz (SPD)	1	1	1	1	1	1	1	1	1	1	1	1	1	1	1	1	1	1	3	1	1	2	1	1	1	3	1	4	3
2586	female	32	medium educated	Armin Laschet (CDU)	1	3	2	2	2	2	3	1	2	2	2	1	1	2	3	1	1	2	2	4	3	2	4	3	2	5	4	4	3
2588	female	57	high educated	Olaf Scholz (SPD)	4	4	4	4	4	4	3	4	4	2	2	2	3	2	2	3	3	3	5	2	1	1	2	3	5	5	2	3	4
2591	male	36	medium educated	Olaf Scholz (SPD)	4	3	5	3	4	4	4	3	3	4	3	4	3	5	3	3	3	3	3	3	4	4	4	3	8	2	2	6	3
2595	male	53	medium educated	Olaf Scholz (SPD)	2	1	1	1	1	2	1	2	2	3	1	2	2	4	1	4	4	4	4	1	3	2	2	1	1	-1	2	1	4
2600	male	57	medium educated	Armin Laschet (CDU)	4	3	4	4	4	4	4	3	4	4	4	4	4	4	4	3	3	5	3	4	3	4	4	4	8	1	6	1	4
2601	female	42	medium educated	Armin Laschet (CDU)	3	3	3	3	3	3	3	2	3	2	2	3	2	2	2	2	2	2	3	2	3	2	3	3	6	3	3	3	2
2602	male	35	medium educated	Olaf Scholz (SPD)	3	2	3	2	3	3	3	2	3	1	1	1	2	2	2	2	3	4	4	2	1	1	2	2	2	5	2	3	4
2603	female	57	high educated	Armin Laschet (CDU)	3	3	3	3	3	3	3	4	3	3	3	3	3	3	3	3	3	3	3	3	3	3	3	3	6	-1	4	4	3
2604	male	53	high educated	Olaf Scholz (SPD)	4	4	2	3	4	4	5	1	1	3	3	5	3	3	4	3	5	4	2	4	5	5	3	3	3	3	1	1	5
2607	female	47	medium educated	Olaf Scholz (SPD)	3	2	2	3	3	3	2	3	3	2	2	2	4	4	3	4	4	4	4	2	3	2	3	4	7	1	4	5	3
2609	female	36	medium educated	Olaf Scholz (SPD)	3	3	2	1	2	2	2	1	2	1	2	2	2	1	1	2	1	1	2	2	1	2	2	3	2	-1	2	2	4
2610	female	36	medium educated	Armin Laschet (CDU)	3	2	3	3	3	2	4	3	3	3	2	3	3	3	3	1	3	5	3	3	3	2	2	4	4	2	3	5	2
2611	male	59	medium educated	Olaf Scholz (SPD)	2	3	4	2	3	3	3	4	3	2	2	3	3	3	2	2	2	3	2	3	2	2	4	3	9	2	1	6	4
2612	male	52	medium educated	Armin Laschet (CDU)	3	3	2	3	2	3	2	2	3	3	3	3	2	3	3	2	4	3	3	2	3	3	3	3	1	4	1	3	3
2613	female	38	medium educated	Olaf Scholz (SPD)	4	3	3	3	3	3	3	3	3	3	3	3	4	3	3	3	4	4	4	3	3	3	3	3	9	2	3	6	4
2615	female	58	medium educated	Armin Laschet (CDU)	3	3	2	3	3	3	2	3	3	3	2	2	1	2	2	1	2	2	3	2	2	2	3	2	1	3	3	2	2
2618	female	47	high educated	Armin Laschet (CDU)	2	3	1	2	1	2	1	4	1	1	1	1	1	2	4	2	4	3	3	2	3	2	1	1	1	5	1	4	5
2619	male	53	high educated	Armin Laschet (CDU)	3	4	3	3	4	4	4	4	3	3	1	2	2	2	4	4	2	3	3	3	2	2	4	2	1	3	1	1	4
2620	female	49	high educated	Olaf Scholz (SPD)	1	1	2	2	4	2	4	1	2	2	3	2	1	2	2	1	3	3	3	2	4	3	4	3	1	1	6	1	4
2624	male	44	medium educated	Olaf Scholz (SPD)	3	4	2	2	1	2	1	3	2	2	2	3	2	2	2	2	2	3	2	3	4	2	2	2	8	-2	2	4	4
2625	male	39	high educated	Armin Laschet (CDU)	3	4	3	3	4	5	4	2	4	3	3	3	3	4	4	3	3	4	4	4	2	2	3	4	2	4	1	4	5
2628	male	42	high educated	Armin Laschet (CDU)	4	4	3	3	3	4	2	3	3	4	4	4	4	4	4	4	5	5	5	4	2	4	3	4	8	5	5	3	4
2631	male	51	medium educated	Armin Laschet (CDU)	4	3	3	3	4	4	4	4	3	3	3	4	2	4	3	1	2	4	3	3	2	2	3	3	3	5	4	3	4
2632	male	42	medium educated	Olaf Scholz (SPD)	5	5	4	4	5	4	5	5	5	5	4	5	4	4	4	5	5	5	4	5	5	4	5	4	11	6	1	5	3
2633	male	48	high educated	Olaf Scholz (SPD)	3	4	3	3	3	4	3	4	3	3	2	2	4	3	3	3	3	3	4	3	2	2	3	3	6	1	5	3	4
2634	female	40	medium educated	Armin Laschet (CDU)	2	2	2	2	2	2	2	3	2	2	2	2	2	2	2	2	3	3	2	2	2	3	2	2	5	1	4	4	4
2635	female	34	medium educated	Armin Laschet (CDU)	1	2	1	1	1	1	1	1	1	1	1	3	1	1	1	2	1	1	1	1	3	1	2	3	1	6	1	1	5
2636	female	56	medium educated	Olaf Scholz (SPD)	3	3	3	4	3	3	4	2	3	4	3	3	4	3	2	3	2	4	4	3	3	3	3	3	6	1	4	3	2
2639	female	56	medium educated	Armin Laschet (CDU)	4	4	4	3	3	3	4	4	3	3	3	3	3	3	3	3	3	4	3	3	3	3	4	4	6	1	4	4	2
2641	female	52	medium educated	Olaf Scholz (SPD)	3	3	3	3	3	3	3	3	3	3	3	3	3	3	3	2	3	3	3	3	3	3	3	3	3	-1	4	2	3
2644	female	48	high educated	Olaf Scholz (SPD)	1	3	3	1	3	4	1	2	1	1	1	1	1	1	2	1	2	2	1	3	3	1	5	5	1	7	1	1	3
